# Supplementary material for: The BR signaling pathway regulates primary root development and drought stress response by suppressing the expression of PLT1 and PLT2 in Arabidopsis thaliana
Source: Front Plant Sci. 2023 Jun 27;14:1187605. doi: 10.3389/fpls.2023.1187605 (PMC10333506; doi:10.3389/fpls.2023.1187605)
Supplement: Supplementary file 2 [file Table_1.xlsx]

## Sheet: Table S1
Table S1 – BR, drought, and PLT1/2 regulated genes in Arabidopsis. BR regulated Arabidopsis root gene list was extracted from Chiwanon and Wang (2015); PLT1/2 direct target gene list was extracted from Santuari et al. (2016); Drought regulated gene list was extracted from Wang (2021).
BR-dwon-regulated genes	BR-up regulated genes	Drought-down-regulated genes	Drought-up-regulated genes	PLT1-activated target genes	PLT1-repressed target genes	PLT2-activated target genes	PLT2-repressed target genes
AT5G07990	AT4G38400	AT5G62440	AT5G13930	AT1G01110	AT1G01070	AT1G01110	AT3G22750
AT3G15370	AT3G19320	AT5G46330	AT4G35090	AT1G02110	AT1G01120	AT1G02470	AT1G02360
AT5G45280	AT1G16390	AT5G24470	AT1G01060	AT1G02370	AT1G01140	AT1G02810	AT1G02660
AT2G16660	AT5G53250	AT2G33830	AT2G15020	AT1G02470	AT1G01320	AT1G02870	AT1G03920
AT5G55050	AT5G49360	AT2G21660	AT1G62510	AT1G02690	AT1G01390	AT1G03270	AT1G05300
AT4G15160	AT3G59370	AT1G68050	AT2G46830	AT1G02810	AT1G01420	AT1G04610	AT1G05310
AT1G12845	AT4G26320	AT5G62360	AT1G32900	AT1G02870	AT1G01430	AT1G04700	AT1G05340
AT5G13910	AT1G62480	AT1G07050	ATCG00300	AT1G03110	AT1G01470	AT1G05577	AT1G05700
AT5G57340	AT1G10550	AT4G32340	AT4G15530	AT1G03250	AT1G01540	AT1G06420	AT1G07180
AT1G26930	AT4G33790	AT5G15970	ATCG00280	AT1G03270	AT1G01610	AT1G06460	AT1G08090
AT5G40210	AT5G44770	AT2G15890	ATCG00440	AT1G03360	AT1G01620	AT1G06980	AT1G08340
AT3G59850	AT5G40330	AT2G02100	AT4G04020	AT1G03510	AT1G01630	AT1G07280	AT1G08570
AT4G01630	AT1G14280	AT5G60100	AT1G64500	AT1G03530	AT1G01750	AT1G07830	AT1G08670
AT5G52380	AT5G14340	AT3G05880	AT1G64780	AT1G03760	AT1G01900	AT1G08030	AT1G08990
AT5G56030	AT2G45180	AT5G48250	ATCG00480	AT1G04030	AT1G02300	AT1G08730	AT1G09390
AT3G60900	AT3G23730	AT3G07650	ATCG00270	AT1G04520	AT1G02340	AT1G10060	AT1G10070
AT5G08565	AT1G61840	AT1G28330	AT3G12320	AT1G04590	AT1G02400	AT1G10400	AT1G12040
AT5G44210	AT4G01140	AT2G36120	AT5G24150	AT1G04610	AT1G02640	AT1G10490	AT1G13700
AT4G16780	AT5G65390	AT3G46640	AT5G17860	AT1G04700	AT1G02900	AT1G10750	AT1G13740
AT5G10510	AT1G22530	AT4G33980	AT3G02380	AT1G04730	AT1G02950	AT1G11420	AT1G14240
AT1G04590	AT5G10430	AT4G30650	AT4G00050	AT1G04870	AT1G03130	AT1G12010	AT1G14390
AT5G61310	AT2G21880	AT4G39260	AT5G24120	AT1G04945	AT1G03590	AT1G13590	AT1G14780
AT1G22880	AT1G11260	AT2G42530	AT1G73870	AT1G05410	AT1G03850	AT1G14300	AT1G15380
AT4G12840	AT1G03870	AT5G42900	AT5G06530	AT1G05577	AT1G03870	AT1G14720	AT1G16390
AT1G26270	AT2G19620	AT2G21130	AT1G07180	AT1G05710	AT1G04040	AT1G15230	AT1G17300
AT4G38410	AT4G21850	AT3G56020	AT3G27690	AT1G05890	AT1G04120	AT1G15330	AT1G17860
AT3G03170	AT1G52240	AT1G67865	AT2G22240	AT1G06010	AT1G04220	AT1G15480	AT1G18810
AT5G36950	AT1G78260	AT2G28900	AT3G54500	AT1G06180	AT1G04350	AT1G16070	AT1G18860
AT2G45520	AT5G01810	AT4G16146	AT2G37760	AT1G06380	AT1G04430	AT1G17020	AT1G18970
AT3G60360	AT1G01620	AT1G25275	ATCG00420	AT1G06420	AT1G04660	AT1G17460	AT1G19050
AT1G23220	AT4G23870	AT5G63810	AT3G09600	AT1G06460	AT1G04680	AT1G18250	AT1G19530
AT1G52930	AT3G12110	AT3G63160	AT2G17500	AT1G06590	AT1G04990	AT1G19850	AT1G21810
AT2G40430	AT5G55250	AT4G26670	AT4G25100	AT1G06630	AT1G05000	AT1G21090	AT1G22640
AT3G07770	AT5G03510	AT5G62720	AT4G26850	AT1G06670	AT1G05010	AT1G21650	AT1G23020
AT1G06380	AT3G21680	AT3G59350	AT5G47560	AT1G06720	AT1G05170	AT1G22030	AT1G24620
AT1G80750	AT3G05150	AT5G11150	AT1G68570	AT1G06980	AT1G05260	AT1G22210	AT1G27140
AT3G21540	AT4G17220	AT1G79440	AT5G42800	AT1G07070	AT1G05560	AT1G23000	AT1G27670
AT4G02220	AT5G54020	AT2G45180	AT3G51860	AT1G07280	AT1G05620	AT1G23100	AT1G29020
AT1G18850	AT2G17300	AT3G08520	AT3G52720	AT1G07370	AT1G05760	AT1G23340	AT1G29600
AT4G01560	AT2G16980	AT2G46390	ATCG00080	AT1G07830	AT1G05805	AT1G25510	AT1G30650
AT1G62150	AT3G06770	AT4G04330	AT2G47800	AT1G08030	AT1G05810	AT1G25530	AT1G31580
AT5G16750	AT3G56230	AT5G35735	AT2G26080	AT1G08220	AT1G05850	AT1G26470	AT1G33600
AT5G15550	AT3G56000	AT3G53460	AT3G47420	AT1G08260	AT1G06650	AT1G26680	AT1G35260
AT5G23070	AT1G25230	AT1G56045	AT3G22550	AT1G08580	AT1G06850	AT1G27680	AT1G35350
AT2G28600	AT5G54380	AT3G22235	AT1G10370	AT1G08610	AT1G07570	AT1G28110	AT1G44100
AT5G14050	AT4G01890	AT2G15960	ATCG00740	AT1G08730	AT1G07610	AT1G28190	AT1G47530
AT4G28450	AT1G65310	AT1G69890	AT1G09240	AT1G09190	AT1G07630	AT1G28230	AT1G48690
AT3G55510	AT4G25830	AT2G32690	AT2G33380	AT1G09240	AT1G07650	AT1G30600	AT1G49310
AT2G03670	AT4G25250	AT3G47800	AT1G05680	AT1G09300	AT1G07720	AT1G31010	AT1G49450
AT4G10620	AT1G55330	AT1G49500	AT5G22300	AT1G09450	AT1G07750	AT1G31760	AT1G49860
AT4G23750	AT4G23070	AT5G06690	AT2G31750	AT1G09470	AT1G08180	AT1G32190	AT1G52340
AT5G09420	AT1G08500	AT1G11210	AT5G03555	AT1G09680	AT1G08320	AT1G32740	AT1G53680
AT3G19440	AT2G35880	AT5G57110	AT2G37770	AT1G09760	AT1G08500	AT1G33750	AT1G53830
AT1G60620	AT5G04390	AT2G22450	AT2G18230	AT1G09815	AT1G08810	AT1G33790	AT1G57590
AT3G56990	AT5G56540	AT2G21060	AT2G46790	AT1G10060	AT1G08920	AT1G34110	AT1G60140
AT2G18900	AT4G11210	AT4G04840	AT1G13080	AT1G10140	AT1G09210	AT1G36060	AT1G61560
AT1G03360	AT2G18800	AT5G66052	AT1G06430	AT1G10270	AT1G09250	AT1G36640	AT1G61740
AT5G60990	AT4G00430	AT5G61660	AT3G21670	AT1G10310	AT1G09310	AT1G46264	AT1G62280
AT5G65900	AT3G06070	AT3G22231	ATCG00430	AT1G10400	AT1G09415	AT1G50110	AT1G62990
AT1G48920	AT1G72150	AT5G61380	AT5G52570	AT1G10490	AT1G09530	AT1G50400	AT1G64060
AT3G16810	AT1G16170	AT1G56300	ATCG00670	AT1G10700	AT1G09750	AT1G51380	AT1G64380
AT2G16570	AT5G26740	AT3G11120	AT2G02010	AT1G10750	AT1G09970	AT1G53035	AT1G64530
AT1G51380	AT2G31940	AT5G15230	AT4G33010	AT1G10930	AT1G10360	AT1G53060	AT1G64700
AT2G31530	AT5G16590	AT3G20470	AT4G22880	AT1G11170	AT1G10370	AT1G53070	AT1G69240
AT3G58660	AT2G41330	AT2G05380	AT1G79270	AT1G11420	AT1G10380	AT1G53165	AT1G69810
AT1G31660	AT4G14650	AT3G09390	AT2G31380	AT1G11580	AT1G10550	AT1G53180	AT1G70170
AT5G11240	AT3G45530	AT2G25210	AT3G10420	AT1G11890	AT1G10640	AT1G53860	AT1G70880
AT5G66540	AT5G67450	AT2G39920	AT4G32770	AT1G11950	AT1G10850	AT1G55200	AT1G71040
AT1G15420	AT5G67390	AT1G13930	AT4G16690	AT1G12010	AT1G11545	AT1G55610	AT1G71890
AT4G26780	AT1G64640	AT2G05540	AT1G02850	AT1G12020	AT1G12080	AT1G55760	AT1G73870
AT3G12270	AT1G53730	AT4G34950	AT3G59140	AT1G12070	AT1G12090	AT1G56210	AT1G74770
AT3G04710	AT4G25260	AT1G28050	AT5G53370	AT1G12140	AT1G12240	AT1G56680	AT1G75590
AT3G09720	AT4G12730	AT1G14250	AT2G40100	AT1G12370	AT1G12500	AT1G56690	AT1G77200
AT5G40530	AT4G35320	AT4G14270	AT5G58770	AT1G12650	AT1G12560	AT1G59740	AT1G77990
AT1G79150	AT4G18070	AT2G05520	AT4G15550	AT1G12830	AT1G12750	AT1G59980	AT1G79620
AT3G12340	AT3G03000	AT5G24780	AT5G50800	AT1G12860	AT1G12845	AT1G60610	AT1G79770
AT3G15357	AT3G07470	AT1G27020	AT3G23920	AT1G13030	AT1G12990	AT1G60620	AT1G80240
AT5G61030	AT3G07010	AT5G39410	AT2G39800	AT1G13590	AT1G13080	AT1G62422	AT1G80440
AT5G59240	AT5G26010	AT5G50450	AT1G07010	AT1G13810	AT1G13090	AT1G64170	AT1G80820
AT1G63810	AT1G26960	AT5G57630	AT1G55960	AT1G14300	AT1G13110	AT1G64220	AT2G01530
AT2G17670	AT2G21540	AT1G48330	ATCG00380	AT1G14620	AT1G13210	AT1G64450	AT2G01660
AT4G31790	AT1G11545	AT4G34881	ATCG00650	AT1G14720	AT1G13250	AT1G64600	AT2G01900
AT4G23540	AT3G16850	AT3G23450	ATCG01010	AT1G14740	AT1G13280	AT1G64970	AT2G02610
AT1G31010	AT1G70230	AT5G17460	AT5G67030	AT1G14990	AT1G13300	AT1G65370	AT2G07050
AT3G10530	AT3G05920	AT3G15450	AT2G21330	AT1G15170	AT1G13670	AT1G65560	AT2G17550
AT3G07750	AT1G75780	AT3G13520	AT2G27420	AT1G15230	AT1G13710	AT1G65920	AT2G18800
AT4G25730	AT1G14290	AT3G47160	AT5G01600	AT1G15280	AT1G14120	AT1G66250	AT2G19650
AT5G54910	AT2G46330	AT3G48360	AT5G53970	AT1G15330	AT1G14150	AT1G66350	AT2G19660
AT5G55920	AT4G14750	AT5G53880	AT2G25625	AT1G15420	AT1G14280	AT1G67120	AT2G23030
AT4G25630	AT1G69080	AT4G29610	AT1G69490	AT1G15440	AT1G14290	AT1G67810	AT2G23410
AT3G57490	AT1G04700	AT2G19450	AT1G06570	AT1G15480	AT1G14345	AT1G68240	AT2G24550
AT4G37090	AT2G34070	AT5G26340	AT1G70000	AT1G15660	AT1G14360	AT1G68430	AT2G25000
AT4G05410	AT3G51030	AT3G58570	AT4G08950	AT1G15810	AT1G14370	AT1G68640	AT2G25200
AT3G26410	AT3G11700	AT1G22770	ATCG00720	AT1G15870	AT1G14460	AT1G69270	AT2G26650
AT4G34910	AT5G06740	AT4G31985	AT1G79520	AT1G15940	AT1G14670	AT1G69526	AT2G27310
AT1G75670	AT1G64330	AT1G80480	AT2G32540	AT1G16070	AT1G14700	AT1G70000	AT2G27390
AT5G61770	AT2G02630	AT1G51090	AT3G24460	AT1G16330	AT1G14830	AT1G70140	AT2G27660
AT1G30240	AT5G43030	AT1G07590	AT4G14690	AT1G16510	AT1G14890	AT1G70420	AT2G28305
AT3G49240	AT2G45890	AT1G04620	AT5G15780	AT1G16650	AT1G15210	AT1G70710	AT2G28550
AT2G03830	AT3G09300	AT2G43460	AT4G10120	AT1G17020	AT1G15260	AT1G71870	AT2G28890
AT3G22660	AT1G66150	AT5G02380	ATCG00160	AT1G17110	AT1G15350	AT1G72490	AT2G29330
AT3G15080	AT1G23030	AT3G53800	AT1G33110	AT1G17140	AT1G15410	AT1G73100	AT2G31380
AT4G04940	AT2G26600	AT5G54960	AT5G53120	AT1G17460	AT1G15550	AT1G73590	AT2G32620
AT2G47990	AT4G09990	AT2G28720	ATCG00210	AT1G17480	AT1G15960	AT1G74100	AT2G33790
AT1G29980	AT2G04780	AT1G27630	AT5G62130	AT1G17490	AT1G16370	AT1G74500	AT2G35060
AT2G32220	AT5G03960	AT1G08890	AT3G03470	AT1G17530	AT1G16880	AT1G75580	AT2G36090
AT5G39850	AT2G22125	AT5G26570	AT2G32530	AT1G17960	AT1G17060	AT1G76650	AT2G36320
AT1G20300	AT4G14130	AT4G27130	AT3G56290	AT1G18250	AT1G17620	AT1G76790	AT2G36630
AT5G15160	AT2G47270	AT3G59820	AT4G16140	AT1G18370	AT1G17700	AT1G79110	AT2G36650
AT3G01750	AT2G30990	AT1G21130	AT1G75100	AT1G18850	AT1G17745	AT1G79630	AT2G37130
AT1G21060	AT1G22640	AT3G16180	AT2G32680	AT1G19120	AT1G17830	AT2G01210	AT2G37700
AT5G44400	AT4G10840	AT4G18205	ATCG00730	AT1G19240	AT1G17840	AT2G01420	AT2G38110
AT4G38210	AT5G59150	AT1G55330	AT1G34060	AT1G19440	AT1G18400	AT2G02040	AT2G38500
AT4G27900	AT1G12090	AT4G02970	AT3G51895	AT1G19450	AT1G18570	AT2G02990	AT2G42060
AT5G13790	AT3G23820	AT4G16740	AT1G22160	AT1G19600	AT1G18620	AT2G03240	AT2G43880
AT5G49620	AT5G07110	AT5G20250	AT5G49740	AT1G19850	AT1G18880	AT2G03830	AT2G44230
AT5G01840	AT2G38170	AT3G05220	AT5G18670	AT1G19960	AT1G18980	AT2G04025	AT2G44380
AT2G03760	AT5G42840	AT2G15970	AT1G26560	AT1G20370	AT1G19150	AT2G04400	AT2G47490
AT4G33070	AT1G62510	AT4G33865	AT1G62710	AT1G20450	AT1G19180	AT2G05630	AT3G01260
AT3G09440	AT4G38830	AT1G21600	AT5G05270	AT1G21090	AT1G19300	AT2G07170	AT3G02850
AT1G02850	AT2G38320	AT2G31360	AT2G46680	AT1G21190	AT1G19380	AT2G11810	AT3G03000
AT5G64120	AT5G20885	AT5G05370	ATCG01110	AT1G21460	AT1G19540	AT2G14750	AT3G03830
AT3G22750	AT3G43960	AT2G22980	AT3G17800	AT1G21650	AT1G19770	AT2G14860	AT3G04110
AT5G18560	AT5G26660	AT5G02160	ATCG00750	AT1G21740	AT1G19835	AT2G15320	AT3G05370
AT5G24270	AT5G26330	AT1G19370	AT4G20070	AT1G21920	AT1G20010	AT2G16365	AT3G05470
AT4G35480	AT1G60390	AT1G49720	ATCG00470	AT1G22030	AT1G20160	AT2G16570	AT3G06840
AT2G37760	AT5G04820	AT3G47836	AT1G50020	AT1G22210	AT1G20190	AT2G16760	AT3G06870
AT1G60730	AT1G52190	AT3G10410	AT2G21320	AT1G22360	AT1G20330	AT2G18220	AT3G11370
AT1G51420	AT1G08990	AT4G02370	AT4G27030	AT1G22400	AT1G20850	AT2G18230	AT3G12320
AT2G30140	AT4G10770	AT1G13270	AT2G47490	AT1G22970	AT1G21010	AT2G18950	AT3G14280
AT5G19440	AT4G13440	AT5G56670	AT3G01060	AT1G23000	AT1G21070	AT2G19590	AT3G16350
AT2G29460	AT5G08330	AT1G08930	AT3G52370	AT1G23100	AT1G21100	AT2G19670	AT3G16440
AT1G05450	AT1G22740	AT5G67480	AT2G30140	AT1G23280	AT1G21120	AT2G20610	AT3G16690
AT4G08040	AT3G55420	AT1G51610	AT1G58520	AT1G23330	AT1G21140	AT2G20940	AT3G18170
AT5G06300	AT3G53950	AT1G18730	AT3G07700	AT1G23340	AT1G21270	AT2G21050	AT3G18450
AT4G26080	AT1G53680	AT2G40205	AT3G24170	AT1G23410	AT1G21910	AT2G21650	AT3G18560
AT2G35930	AT2G34940	AT3G47860	AT5G63850	AT1G23750	AT1G22330	AT2G22330	AT3G22740
AT2G26480	AT2G45470	AT4G36670	AT5G64840	AT1G24095	AT1G22430	AT2G22450	AT3G23560
AT4G24110	AT2G01910	AT3G07910	AT5G50915	AT1G24100	AT1G22530	AT2G22680	AT3G23930
AT4G22610	AT1G09750	AT1G01170	AT5G41070	AT1G24240	AT1G22550	AT2G23040	AT3G25560
AT1G33600	AT4G27430	AT5G35480	ATCG01080	AT1G24310	AT1G22630	AT2G23050	AT3G25570
AT5G17350	AT3G62660	AT3G54830	AT5G07690	AT1G24340	AT1G22650	AT2G23180	AT3G26570
AT5G48540	AT2G39040	AT4G23400	AT2G04039	AT1G24440	AT1G22690	AT2G23290	AT3G27400
AT2G37280	AT2G33990	AT5G37780	AT1G29720	AT1G24450	AT1G22885	AT2G23910	AT3G28130
AT1G71400	AT3G45700	AT5G60540	AT1G72770	AT1G25510	AT1G23030	AT2G24280	AT3G29575
AT3G18830	AT4G19030	AT3G10860	AT4G01070	AT1G25530	AT1G23040	AT2G24560	AT3G46670
AT4G18250	AT5G38970	AT1G75960	AT3G50770	AT1G25580	AT1G23080	AT2G25980	AT3G46700
AT4G14365	AT1G13670	AT2G25730	AT5G36160	AT1G26330	AT1G23090	AT2G26040	AT3G46720
AT3G25730	AT4G20840	AT2G34585	AT3G48460	AT1G26470	AT1G23205	AT2G26180	AT3G46880
AT1G30040	AT1G08590	AT1G44350	AT4G39210	AT1G26540	AT1G23310	AT2G26710	AT3G47500
AT3G22910	AT2G47600	AT3G05800	AT3G55240	AT1G26680	AT1G23390	AT2G28350	AT3G49790
AT4G24570	AT5G47180	AT5G42420	AT4G37760	AT1G26840	AT1G23480	AT2G28790	AT3G49820
AT1G27730	AT1G64230	AT2G47400	AT4G20170	AT1G27050	AT1G23800	AT2G28900	AT3G51000
AT5G47220	AT1G73170	AT5G47240	AT3G26510	AT1G27060	AT1G24170	AT2G29090	AT3G51330
AT3G46110	AT2G45960	AT2G02510	AT1G80760	AT1G27090	AT1G24530	AT2G29670	AT3G52400
AT3G56710	AT2G04800	AT3G15630	AT2G23130	AT1G27390	AT1G25230	AT2G32280	AT3G53200
AT3G44260	AT1G63450	AT1G22570	AT2G32990	AT1G27460	AT1G25275	AT2G32560	AT3G53310
AT2G43620	AT3G44510	AT2G28840	AT5G35970	AT1G27680	AT1G25450	AT2G33330	AT3G53980
AT4G21680	AT1G69780	AT2G15880	AT4G34710	AT1G27930	AT1G26220	AT2G33620	AT3G54500
AT3G23250	AT1G04610	AT5G14920	AT2G19650	AT1G28110	AT1G26560	AT2G34020	AT3G56000
AT5G52760	AT5G57420	AT5G20630	AT1G03940	AT1G28190	AT1G26650	AT2G34260	AT3G56290
AT4G15500	AT3G49190	AT2G43550	AT2G36895	AT1G28210	AT1G26770	AT2G34357	AT3G56930
AT5G50720	AT2G32610	AT1G50900	AT1G45191	AT1G28230	AT1G26820	AT2G34710	AT3G59370
AT5G64660	AT5G14750	AT3G19030	ATCG00580	AT1G28395	AT1G26960	AT2G34900	AT3G59400
AT4G13235	AT5G58784	AT3G04640	AT1G57590	AT1G28530	AT1G27130	AT2G35750	AT3G59850
AT1G66480	AT3G57520	AT1G11530	AT5G56840	AT1G29240	AT1G27210	AT2G37210	AT3G61060
AT2G39380	AT2G23410	AT4G38680	AT5G15500	AT1G29250	AT1G27290	AT2G37510	AT3G61210
AT1G28680	AT3G45980	AT4G19390	AT3G03780	AT1G29900	AT1G27480	AT2G37890	AT4G00680
AT2G38290	AT5G47110	AT1G22530	AT1G70250	AT1G29980	AT1G28130	AT2G38090	AT4G00910
AT3G28210	AT1G52060	AT2G21290	AT3G47500	AT1G30240	AT1G28240	AT2G38860	AT4G01140
AT4G37370	AT3G11600	AT2G37470	AT1G65060	AT1G30600	AT1G28570	AT2G38970	AT4G01440
AT5G56080	AT3G06850	AT1G76200	ATCG01100	AT1G30620	AT1G29050	AT2G40250	AT4G01450
AT5G17800	AT1G75540	AT5G52882	AT5G10380	AT1G30820	AT1G29280	AT2G42660	AT4G01870
AT5G60210	AT2G17890	AT4G25480	AT5G54060	AT1G30840	AT1G29310	AT2G42800	AT4G02410
AT1G29270	AT1G79910	AT2G26530	AT2G47730	AT1G30880	AT1G29470	AT2G43530	AT4G02850
AT1G58410	AT3G01175	AT4G13520	AT3G28270	AT1G30960	AT1G29500	AT2G43535	AT4G05200
AT2G26440	AT1G19960	AT1G11850	AT4G01870	AT1G31010	AT1G29510	AT2G43800	AT4G09420
AT2G25270	AT3G04530	AT5G25210	AT4G39510	AT1G31020	AT1G29660	AT2G45340	AT4G09990
AT3G24320	AT1G64500	AT4G17140	AT2G41410	AT1G31660	AT1G29670	AT2G45720	AT4G10060
AT1G55610	AT3G52480	AT2G25930	AT5G06980	AT1G31750	AT1G30570	AT2G45830	AT4G10350
AT1G16220	AT2G36570	AT1G28150	AT3G26570	AT1G31760	AT1G30700	AT2G46150	AT4G10910
AT2G42660	AT4G37950	AT3G61260	AT2G38740	AT1G31860	AT1G30750	AT2G46610	AT4G11650
AT2G39220	AT1G28330	AT4G30690	AT1G64660	AT1G32190	AT1G30870	AT2G46850	AT4G12330
AT5G13140	AT1G67710	AT4G08230	AT5G62430	AT1G32360	AT1G30900	AT3G01310	AT4G12500
AT1G64110	AT3G46490	AT3G14310	AT2G34620	AT1G32490	AT1G30990	AT3G01750	AT4G13260
AT3G10520	AT3G05640	AT1G12710	AT4G34000	AT1G32580	AT1G31050	AT3G01790	AT4G13440
AT3G50660	AT5G21020	AT1G59870	AT1G64360	AT1G32740	AT1G31070	AT3G01800	AT4G14380
AT2G02150	AT1G78460	AT4G30660	AT4G15430	AT1G32900	AT1G31770	AT3G01840	AT4G14940
AT3G13380	AT2G19410	AT3G46970	AT3G16520	AT1G33110	AT1G31920	AT3G02210	AT4G15300
AT2G20560	AT5G18670	AT1G20190	AT1G10960	AT1G33420	AT1G32060	AT3G02790	AT4G15340
AT3G09350	AT5G56870	AT5G66530	AT1G62180	AT1G33750	AT1G32080	AT3G03170	AT4G15630
AT1G53542	AT4G05170	AT1G14450	AT5G17050	AT1G33790	AT1G32100	AT3G03260	AT4G15740
AT3G48830	AT4G03510	AT1G12520	AT2G43800	AT1G34110	AT1G32170	AT3G03450	AT4G16990
AT2G04160	AT5G25810	AT3G26580	AT5G64170	AT1G34160	AT1G32450	AT3G03470	AT4G17220
AT5G50300	AT5G01550	AT3G22210	ATCG00065	AT1G34380	AT1G32560	AT3G04360	AT4G18010
AT5G62280	AT5G15180	AT2G36390	AT5G42100	AT1G34770	AT1G33170	AT3G07130	AT4G18510
AT1G74310	AT5G43180	AT5G51570	AT1G67360	AT1G36060	AT1G33240	AT3G07750	AT4G20110
AT5G17810	AT4G40010	AT5G46730	AT4G14090	AT1G36640	AT1G33440	AT3G07760	AT4G20860
AT3G14200	AT3G27170	AT3G09860	AT5G20270	AT1G43860	AT1G33700	AT3G10780	AT4G22460
AT2G43375	AT5G47450	AT2G17840	AT5G47050	AT1G44170	AT1G33800	AT3G11690	AT4G24030
AT1G66080	AT1G05570	AT2G38465	ATCG00770	AT1G44900	AT1G33811	AT3G12860	AT4G25090
AT5G49680	AT5G40890	AT1G54410	AT2G23000	AT1G45110	AT1G34245	AT3G13150	AT4G25250
AT5G51810	AT4G17340	AT3G18080	AT4G15490	AT1G45160	AT1G34510	AT3G13160	AT4G26290
AT4G35200	AT1G02360	AT1G78600	AT3G27250	AT1G46264	AT1G35430	AT3G13190	AT4G26850
AT5G13930	AT1G24440	AT1G64750	AT5G62210	AT1G47270	AT1G36160	AT3G13222	AT4G30320
AT4G34710	AT5G22920	AT1G56200	AT3G59400	AT1G47480	AT1G36940	AT3G13730	AT4G31470
AT5G17860	AT3G61390	AT2G31810	AT1G17050	AT1G47670	AT1G37130	AT3G14000	AT4G32000
AT4G36870	AT2G27370	AT1G70420	AT3G09440	AT1G47870	AT1G41830	AT3G14220	AT4G34138
AT1G07985	AT3G25930	AT1G20030	AT1G78290	AT1G48120	AT1G43790	AT3G14230	AT4G35030
AT5G22300	AT4G20780	AT4G17100	AT1G17745	AT1G48320	AT1G44350	AT3G14890	AT4G35380
AT2G17080	AT5G36270	AT1G64170	AT1G67750	AT1G48850	AT1G44446	AT3G15357	AT4G38810
AT3G50800	AT4G12330	AT3G57520	AT2G36885	AT1G48960	AT1G44800	AT3G15680	AT4G39675
AT4G22470	AT1G03850	AT5G03460	AT4G17840	AT1G49160	AT1G44970	AT3G15720	AT4G39780
AT5G51440	AT2G32300	AT1G48210	ATCG00660	AT1G49245	AT1G45130	AT3G16650	AT4G39800
AT1G54870	AT1G71740	AT4G14130	AT5G53200	AT1G49410	AT1G45688	AT3G16810	AT4G40070
AT1G26770	AT3G21260	AT1G10760	AT5G64940	AT1G49880	AT1G47128	AT3G17790	AT5G01820
AT2G25130	AT1G73630	AT2G04410	AT5G14880	AT1G49910	AT1G48330	AT3G18230	AT5G03140
AT3G47480	AT5G48290	AT3G05727	AT5G15450	AT1G50110	AT1G48480	AT3G18510	AT5G03160
AT3G09280	AT5G54230	AT1G19960	ATCG00070	AT1G50400	AT1G48660	AT3G18610	AT5G03570
AT1G76210	AT3G10710	AT3G44010	AT4G19170	AT1G50570	AT1G48670	AT3G19184	AT5G04190
AT2G12550	AT2G39430	AT5G23660	AT2G36870	AT1G50660	AT1G48750	AT3G19380	AT5G06570
AT5G46710	AT1G10090	AT3G50700	AT5G47610	AT1G51170	AT1G48930	AT3G20330	AT5G06790
AT2G47260	AT4G07820	AT5G52310	AT1G48100	AT1G51380	AT1G49200	AT3G21540	AT5G06980
AT5G17790	AT1G07610	AT1G20020	AT5G61670	AT1G52930	AT1G49240	AT3G22680	AT5G07280
AT2G29980	AT4G15390	AT5G24490	AT4G28040	AT1G53035	AT1G49430	AT3G22930	AT5G07770
AT2G32560	AT5G63600	AT3G20810	AT1G49470	AT1G53060	AT1G49470	AT3G23570	AT5G10880
AT1G13590	AT1G15380	AT4G27440	AT4G21760	AT1G53070	AT1G49660	AT3G23580	AT5G13150
AT1G04310	AT4G20110	AT4G33960	AT2G04160	AT1G53165	AT1G49750	AT3G24240	AT5G13990
AT5G18820	AT5G66490	AT3G63540	AT5G23060	AT1G53180	AT1G50010	AT3G24310	AT5G14330
AT1G72680	AT5G10580	AT1G70600	AT1G68440	AT1G53200	AT1G50630	AT3G24450	AT5G14780
AT1G64080	AT1G80050	AT5G26880	AT2G37240	AT1G53230	AT1G50732	AT3G24660	AT5G15150
AT1G23010	AT2G35000	AT4G14230	AT3G28070	AT1G53345	AT1G51500	AT3G24810	AT5G15240
AT1G69760	AT3G52060	AT2G41650	AT5G10930	AT1G53460	AT1G51570	AT3G29110	AT5G15600
AT1G53800	AT5G03380	AT1G04480	AT4G39800	AT1G53490	AT1G51680	AT3G29300	AT5G16530
AT4G24710	AT2G47890	AT5G27860	AT5G24210	AT1G53860	AT1G51805	AT3G42670	AT5G18600
AT3G06778	AT4G05200	AT4G13615	ATCG00360	AT1G54570	AT1G51940	AT3G46210	AT5G21050
AT5G03670	AT1G21680	AT1G68520	AT1G78230	AT1G54850	AT1G51950	AT3G46590	AT5G23750
AT1G71015	AT3G05880	AT3G58680	AT3G46550	AT1G54960	AT1G51990	AT3G46970	AT5G24030
AT2G41380	AT1G01640	AT2G16660	AT4G28250	AT1G55040	AT1G52140	AT3G48250	AT5G24100
AT5G47920	AT4G05070	AT2G43530	AT4G01390	AT1G55200	AT1G52180	AT3G49320	AT5G25120
AT5G28300	AT3G62040	AT1G22740	AT1G07890	AT1G55500	AT1G52190	AT3G50010	AT5G26080
AT1G15170	AT3G53260	AT4G21620	AT3G05690	AT1G55610	AT1G52830	AT3G50410	AT5G27350
AT4G16442	AT5G57480	AT4G00810	AT3G29590	AT1G55760	AT1G52910	AT3G50870	AT5G28030
AT5G53080	AT5G47530	AT5G64860	AT1G56650	AT1G55890	AT1G53430	AT3G51750	AT5G35970
AT5G06270	AT3G01260	AT1G08980	AT4G02290	AT1G55930	AT1G53440	AT3G52180	AT5G38610
AT4G02280	AT5G03240	AT3G17020	AT2G36630	AT1G56110	AT1G53500	AT3G52890	AT5G38970
AT5G66440	AT1G63800	AT3G45160	AT4G31870	AT1G56170	AT1G53560	AT3G53800	AT5G39580
AT1G30700	AT3G11550	AT3G05730	AT1G33560	AT1G56210	AT1G53690	AT3G54000	AT5G42070
AT5G63290	AT5G05860	AT4G33490	AT2G15320	AT1G56430	AT1G53700	AT3G54640	AT5G43580
AT1G01470	AT1G13080	AT5G14550	AT1G76130	AT1G56610	AT1G53730	AT3G55760	AT5G44530
AT4G24415	AT4G37760	AT3G24100	AT2G36800	AT1G56680	AT1G53840	AT3G56490	AT5G44610
AT1G28390	AT5G54960	AT2G22400	AT3G56080	AT1G56690	AT1G54200	AT3G57010	AT5G44790
AT3G15340	AT3G23430	AT1G67660	AT5G43850	AT1G57820	AT1G54540	AT3G57140	AT5G45650
AT1G53625	AT5G49760	AT5G23575	AT5G54130	AT1G58340	AT1G54740	AT3G57160	AT5G45820
AT2G41070	AT1G13100	AT4G36500	ATCG01120	AT1G59600	AT1G54820	AT3G57830	AT5G45970
AT5G59790	AT1G67030	AT5G05250	AT5G02230	AT1G59660	AT1G55120	AT3G57880	AT5G47450
AT4G32770	AT2G01530	AT4G05330	AT1G02820	AT1G59740	AT1G55210	AT3G59550	AT5G48290
AT1G64900	AT4G16190	AT5G24165	AT3G28100	AT1G59980	AT1G55260	AT3G59670	AT5G48430
AT3G13000	AT5G03840	AT3G59840	AT4G38970	AT1G60610	AT1G55265	AT3G59820	AT5G49270
AT4G01895	AT3G15353	AT1G12845	AT2G42690	AT1G60620	AT1G55330	AT3G60660	AT5G49480
AT3G09150	AT3G49780	AT1G19180	AT3G53830	AT1G60770	AT1G55690	AT3G60690	AT5G49700
AT3G06270	AT2G01890	AT1G73655	AT4G38960	AT1G60850	AT1G56320	AT3G62050	AT5G51520
AT1G33790	AT5G07080	AT5G63160	AT5G23730	AT1G61460	AT1G56340	AT3G62100	AT5G52790
AT3G44300	AT3G51730	AT5G43970	AT3G21560	AT1G61570	AT1G57680	AT3G62320	AT5G53210
AT3G11580	AT1G58030	AT3G45980	AT4G08290	AT1G61870	AT1G58170	AT3G62760	AT5G56100
AT3G18710	AT4G37010	AT3G50500	AT1G78570	AT1G62150	AT1G58270	AT3G63240	AT5G57090
AT1G19850	AT1G79040	AT5G63420	AT5G44670	AT1G62422	AT1G58370	AT4G00490	AT5G57240
AT5G13370	AT3G10340	AT1G10200	AT1G51140	AT1G62430	AT1G59710	AT4G02050	AT5G57770
AT3G28580	AT2G28470	AT5G08380	AT4G17245	AT1G62510	AT1G60000	AT4G02290	AT5G58784
AT5G13330	AT1G49500	AT2G16600	AT2G34660	AT1G62730	AT1G60010	AT4G02360	AT5G59590
AT1G25275	AT2G45170	AT2G41430	AT3G61890	AT1G63020	AT1G60090	AT4G02750	AT5G60270
AT5G49170	AT3G17510	AT3G25770	AT3G18490	AT1G63160	AT1G60270	AT4G02780	AT5G61350
AT1G23730	AT3G09220	AT2G43535	AT1G62570	AT1G63660	AT1G60440	AT4G03210	AT5G61600
AT2G46740	AT5G23050	AT2G31010	AT2G41380	AT1G63810	AT1G60890	AT4G03240	AT5G61660
AT1G76470	AT1G53670	AT2G22425	AT4G36640	AT1G63850	AT1G60960	AT4G04610	AT5G62330
AT3G13610	AT3G10740	AT3G22230	AT1G56170	AT1G64050	AT1G61100	AT4G05390	AT5G64100
AT5G59760	AT2G42350	AT2G37130	ATCG00760	AT1G64170	AT1G61590	AT4G08950	AT5G64940
AT5G24600	AT4G32940	AT1G53035	AT5G06510	AT1G64220	AT1G61660	AT4G09020	AT5G65210
AT5G57123	AT3G51910	AT3G10300	AT5G56860	AT1G64450	AT1G61800	AT4G09760	AT5G66080
AT3G53160	AT1G01170	AT3G53890	AT4G23990	AT1G64490	AT1G61820	AT4G10640	AT5G67210
AT3G04420	AT1G70170	AT1G49140	AT1G74810	AT1G64600	AT1G62480	AT4G12910	AT1G01070
AT3G51060	AT3G12830	AT3G13750	AT1G70580	AT1G64970	AT1G62660	AT4G13070	AT1G01120
AT2G13610	AT5G27350	AT4G29905	AT2G39730	AT1G65032	AT1G62690	AT4G13690	AT1G01390
AT1G48100	AT2G31730	AT2G47690	AT5G38420	AT1G65060	AT1G62710	AT4G14680	AT1G01420
AT5G59990	AT1G15740	AT4G20890	AT5G13770	AT1G65370	AT1G62750	AT4G14690	AT1G01430
AT3G51410	AT4G00880	AT5G49015	AT2G20750	AT1G65560	AT1G62790	AT4G15640	AT1G01610
AT2G19190	AT4G00700	AT3G09500	AT5G23020	AT1G65610	AT1G62980	AT4G15730	AT1G02900
AT3G48850	AT2G28110	AT2G30600	AT5G19730	AT1G65920	AT1G63010	AT4G16563	AT1G03590
AT2G35200	AT1G07650	AT5G59613	AT4G32480	AT1G66180	AT1G63310	AT4G16620	AT1G03850
AT5G22270	AT5G61820	AT1G32920	AT2G41870	AT1G66250	AT1G63430	AT4G18520	AT1G03870
AT1G71140	AT5G19860	AT2G45560	AT1G20160	AT1G66350	AT1G64140	AT4G20020	AT1G05620
AT1G74150	AT5G66040	AT2G42170	AT3G54680	AT1G66530	AT1G64142	AT4G22250	AT1G07650
AT3G59900	AT1G47128	AT5G62350	AT1G21400	AT1G66620	AT1G64200	AT4G22770	AT1G07720
AT2G37770	AT2G31350	AT2G24120	AT3G13810	AT1G67120	AT1G64355	AT4G22860	AT1G08320
AT1G75590	AT5G40670	AT1G49230	AT4G02850	AT1G67320	AT1G64370	AT4G23590	AT1G08920
AT5G17040	AT3G47160	AT3G10520	AT3G17640	AT1G67590	AT1G64390	AT4G23760	AT1G09250
AT5G62210	AT3G45600	AT4G17730	AT3G03480	AT1G67630	AT1G64400	AT4G24710	AT1G09750
AT2G26870	AT3G16910	AT3G62950	AT2G20610	AT1G67660	AT1G64405	AT4G26080	AT1G10550
AT5G66780	AT1G79380	AT5G53450	AT3G14420	AT1G67810	AT1G64500	AT4G27450	AT1G12240
AT1G74810	AT1G02305	AT2G39900	AT5G25220	AT1G67820	AT1G64640	AT4G27850	AT1G12560
AT5G40590	AT1G18470	AT1G02160	ATCG01070	AT1G68240	AT1G64650	AT4G27900	AT1G12990
AT2G43500	AT1G56010	AT3G07460	AT5G17300	AT1G68430	AT1G64660	AT4G28100	AT1G13080
AT3G15350	AT3G19400	AT4G15000	AT3G29240	AT1G68560	AT1G64670	AT4G28190	AT1G13110
AT5G62350	AT3G29035	AT5G58600	AT2G31790	AT1G68640	AT1G64680	AT4G28390	AT1G13210
AT1G33700	AT5G01800	AT4G02725	AT2G26690	AT1G68710	AT1G64710	AT4G28450	AT1G13300
AT2G25690	AT3G57020	AT5G57655	AT2G39450	AT1G68990	AT1G64770	AT4G28720	AT1G13670
AT5G13360	AT5G41700	AT3G58700	AT1G19700	AT1G69210	AT1G64780	AT4G28820	AT1G14280
AT5G08600	AT1G21100	AT3G62550	AT4G14020	AT1G69270	AT1G64980	AT4G28950	AT1G14290
AT5G67300	AT5G09440	AT5G59570	AT1G23205	AT1G69380	AT1G65010	AT4G31500	AT1G14700
AT1G66400	AT1G21000	AT4G33625	AT3G13040	AT1G69400	AT1G65310	AT4G34970	AT1G15410
AT3G50930	AT5G58350	AT1G08830	AT1G69160	AT1G69420	AT1G65490	AT4G34990	AT1G15550
AT4G03140	AT2G18700	AT3G55450	AT5G65470	AT1G69490	AT1G65690	AT4G35050	AT1G16370
AT3G11210	AT4G37150	AT3G43980	AT4G34050	AT1G69526	AT1G65860	AT4G35070	AT1G17700
AT2G43120	AT3G29240	AT2G27960	AT5G61820	AT1G69770	AT1G65960	AT4G35630	AT1G18400
AT5G13210	AT1G06680	AT5G59870	AT2G31070	AT1G70000	AT1G66100	AT4G36680	AT1G18980
AT3G02790	AT1G20340	AT1G80890	AT1G78510	AT1G70140	AT1G66160	AT4G36830	AT1G19150
AT3G14362	AT1G30380	AT2G42310	AT1G58290	AT1G70190	AT1G66880	AT4G36900	AT1G19835
AT4G24960	AT5G44190	AT3G56720	AT5G13370	AT1G70300	AT1G66940	AT4G36930	AT1G20010
AT3G23150	AT4G04640	AT2G17240	AT2G21140	AT1G70420	AT1G66970	AT4G37650	AT1G20190
AT1G18570	AT4G11360	AT5G64770	AT5G21100	AT1G70470	AT1G67050	AT4G37670	AT1G21140
AT3G19200	AT1G60950	AT1G52690	AT2G17040	AT1G70480	AT1G67330	AT4G38380	AT1G22330
AT5G22250	AT1G31330	AT1G32090	AT5G43630	AT1G70710	AT1G67730	AT4G39300	AT1G22430
AT3G03630	AT1G56220	AT1G61570	AT2G41120	AT1G70820	AT1G67750	AT4G39540	AT1G22530
AT1G21910	AT1G75800	AT5G22920	AT2G41250	AT1G71080	AT1G67910	AT4G39790	AT1G22550
AT3G49380	AT5G47040	AT3G52150	AT3G12580	AT1G71260	AT1G68010	AT4G39940	AT1G22650
AT2G22880	AT4G19860	AT4G31050	AT4G30960	AT1G71350	AT1G68130	AT4G39980	AT1G23030
AT5G49700	AT1G70290	AT5G53160	AT4G34150	AT1G71430	AT1G68190	AT5G01075	AT1G23090
AT1G69480	AT4G37930	AT1G66820	AT2G02390	AT1G71460	AT1G68500	AT5G01470	AT1G23205
AT3G62455	AT5G43780	AT5G01015	AT2G43100	AT1G71850	AT1G68520	AT5G01500	AT1G23390
AT1G72940	AT4G04040	AT3G46560	AT3G11660	AT1G71870	AT1G68530	AT5G02490	AT1G23480
AT3G20300	AT1G03090	AT4G17085	AT4G22240	AT1G72040	AT1G68540	AT5G02550	AT1G25230
AT1G65370	AT1G73330	AT5G20230	AT5G58870	AT1G72090	AT1G68570	AT5G04220	AT1G25450
AT5G07010	AT5G47050	AT5G08040	AT1G33240	AT1G72420	AT1G68780	AT5G04510	AT1G27290
AT5G38000	AT4G13030	AT1G64760	AT2G37460	AT1G72490	AT1G69030	AT5G04660	AT1G29280
AT1G58420	AT3G43670	AT4G36020	AT5G65380	AT1G72670	AT1G69295	AT5G05730	AT1G29660
AT1G55200	AT5G47720	AT2G16380	ATCG00150	AT1G73100	AT1G69450	AT5G06480	AT1G30700
AT5G49690	AT1G53580	AT3G50210	AT2G46450	AT1G73177	AT1G69530	AT5G07040	AT1G30870
AT1G17830	AT2G40080	AT4G09320	AT3G52360	AT1G73470	AT1G69570	AT5G07800	AT1G30900
AT5G53980	AT2G17440	AT3G04550	AT3G01550	AT1G73590	AT1G69580	AT5G07910	AT1G30990
AT4G37970	AT5G51970	AT3G50120	AT2G37040	AT1G73940	AT1G69690	AT5G08260	AT1G31770
AT5G18470	AT1G53210	AT1G02300	AT2G38230	AT1G74100	AT1G69780	AT5G09420	AT1G32100
AT2G43510	AT3G26100	AT5G10860	AT5G41900	AT1G74240	AT1G69850	AT5G09440	AT1G32170
AT4G23515	AT5G53370	AT1G07420	ATCG00170	AT1G74500	AT1G69870	AT5G09770	AT1G32450
AT1G71380	AT1G58180	AT1G26665	AT1G04220	AT1G74560	AT1G69930	AT5G09960	AT1G33800
AT4G15230	AT2G24580	AT3G52420	AT3G18750	AT1G74700	AT1G70370	AT5G10380	AT1G34245
AT5G17780	AT4G03610	AT1G49650	AT4G33666	AT1G75580	AT1G70410	AT5G12080	AT1G44350
AT1G66500	AT5G62420	AT3G19960	AT3G02830	AT1G75670	AT1G70520	AT5G13290	AT1G44446
AT2G41100	AT4G26260	AT4G33700	AT2G24270	AT1G75730	AT1G70530	AT5G13700	AT1G44800
AT3G21720	AT4G25560	AT3G52105	AT3G28050	AT1G75750	AT1G70760	AT5G13830	AT1G44970
AT3G01490	AT1G74710	AT1G12730	AT2G41940	AT1G76300	AT1G70890	AT5G14000	AT1G45130
AT1G13500	AT5G54790	AT2G26500	AT5G50100	AT1G76350	AT1G70985	AT5G14020	AT1G48480
AT1G79520	AT1G31772	AT5G14270	AT5G65683	AT1G76540	AT1G71410	AT5G14450	AT1G49240
AT5G12330	AT5G65800	AT5G18540	AT5G45280	AT1G76650	AT1G71695	AT5G14690	AT1G51680
AT1G47510	AT3G02430	AT1G69830	AT3G48610	AT1G76790	AT1G71697	AT5G14920	AT1G52190
AT2G02010	AT1G53700	AT3G02790	AT5G25610	AT1G77000	AT1G71740	AT5G15725	AT1G53430
AT2G44080	AT5G20410	AT2G28930	AT4G14040	AT1G77030	AT1G71880	AT5G15860	AT1G53700
AT5G52050	AT5G45650	AT4G31820	AT3G17070	AT1G77220	AT1G72030	AT5G15920	AT1G53730
AT1G77640	AT3G16240	AT2G25610	AT3G59060	AT1G77230	AT1G72140	AT5G16570	AT1G53840
AT1G19380	AT2G42140	AT1G67970	AT5G03760	AT1G77470	AT1G72150	AT5G16750	AT1G54820
AT4G05100	AT2G39690	AT4G12470	AT1G77960	AT1G77550	AT1G72200	AT5G16930	AT1G58270
AT5G66640	AT4G19420	AT3G20440	AT2G20670	AT1G77570	AT1G72230	AT5G17270	AT1G58370
AT5G54710	AT5G46590	AT1G20010	AT1G09310	AT1G78020	AT1G72300	AT5G17490	AT1G60010
AT5G42040	AT4G04900	AT4G35490	AT1G03440	AT1G78650	AT1G72430	AT5G17520	AT1G61590
AT1G65390	AT5G23350	AT2G29310	AT2G47180	AT1G78660	AT1G72450	AT5G17620	AT1G61820
AT2G18690	AT4G15290	AT4G25500	AT1G64970	AT1G78770	AT1G72500	AT5G17640	AT1G62660
AT4G25410	AT1G09540	AT4G31290	AT3G50910	AT1G79030	AT1G72610	AT5G17990	AT1G64390
AT1G44130	AT3G20160	AT5G02502	AT1G44446	AT1G79110	AT1G72970	AT5G18470	AT1G64400
AT1G17345	AT2G41190	AT2G33370	AT5G12470	AT1G79150	AT1G73110	AT5G18490	AT1G64500
AT1G30100	AT4G28900	AT1G75630	AT3G04120	AT1G79390	AT1G73120	AT5G18930	AT1G64640
AT1G03790	AT5G23870	AT1G49032	AT5G17600	AT1G79470	AT1G73220	AT5G19520	AT1G64660
AT5G53420	AT3G15115	AT2G20690	AT2G46735	AT1G79490	AT1G73370	AT5G25090	AT1G64670
AT5G44730	AT1G21360	AT4G22310	AT5G19875	AT1G79540	AT1G73600	AT5G25415	AT1G64770
AT5G39710	AT1G05660	AT5G25460	AT1G56600	AT1G79630	AT1G73602	AT5G25490	AT1G64780
AT5G49480	AT4G25190	AT2G17870	AT5G39080	AT1G79950	AT1G73680	AT5G25900	AT1G66160
AT2G39350	AT2G29010	AT2G21210	AT5G51850	AT1G80270	AT1G73830	AT5G26220	AT1G66970
AT4G01790	AT1G58037	AT1G04800	AT5G39050	AT1G80620	AT1G74090	AT5G26570	AT1G67050
AT4G37870	AT2G15370	AT4G34620	AT2G44290	AT1G80640	AT1G74380	AT5G26600	AT1G67750
AT5G11160	AT2G28160	AT1G08880	AT3G10760	AT1G80720	AT1G74430	AT5G26731	AT1G67910
AT5G53920	AT5G44130	AT3G45030	AT4G32980	AT1G80850	AT1G74460	AT5G26910	AT1G68190
AT3G15530	AT4G26890	AT1G68220	AT4G28300	AT2G01120	AT1G74670	AT5G26920	AT1G68520
AT1G79160	AT5G64620	AT1G69870	AT1G17170	AT2G01210	AT1G74730	AT5G27950	AT1G69450
AT2G32190	AT5G61590	AT2G41560	AT2G05100	AT2G01420	AT1G74740	AT5G28610	AT1G69530
AT1G71110	AT2G44370	AT4G18240	AT3G28540	AT2G01440	AT1G74790	AT5G28640	AT1G69780
AT3G03280	AT1G77990	AT5G51820	AT3G24190	AT2G01630	AT1G74840	AT5G38720	AT1G71740
AT1G54575	AT1G79320	AT4G26230	AT4G09750	AT2G01640	AT1G75100	AT5G39820	AT1G72030
AT1G03495	AT5G02890	AT1G13210	AT1G68830	AT2G01860	AT1G75240	AT5G39850	AT1G72150
AT1G12880	AT4G22666	AT4G19120	AT3G28080	AT2G02020	AT1G75270	AT5G41280	AT1G72200
AT3G61820	AT4G04460	AT1G22890	AT5G14640	AT2G02040	AT1G75280	AT5G41350	AT1G72450
AT5G09800	AT3G06460	AT1G32460	AT3G14350	AT2G02990	AT1G75388	AT5G41650	AT1G72500
AT5G17980	AT3G02170	AT5G61170	AT1G61210	AT2G03240	AT1G75390	AT5G42060	AT1G72970
AT4G36010	AT5G09430	AT1G10060	AT2G43820	AT2G03820	AT1G75500	AT5G43170	AT1G73120
AT1G68390	AT2G04500	AT1G76790	AT5G59050	AT2G03830	AT1G75680	AT5G44700	AT1G73830
AT1G26260	AT2G27930	AT3G62110	AT1G55020	AT2G04025	AT1G75780	AT5G44720	AT1G74670
AT3G26540	AT2G22122	AT3G46010	AT2G39050	AT2G04030	AT1G75820	AT5G44730	AT1G74840
AT3G58520	AT5G44574	AT2G28190	AT5G44530	AT2G04400	AT1G75900	AT5G44930	AT1G75100
AT5G01335	AT1G21110	AT1G14170	AT1G04350	AT2G05630	AT1G76090	AT5G45280	AT1G75780
AT3G21420	AT5G07860	AT3G05160	AT2G30520	AT2G05850	AT1G76100	AT5G45830	AT1G76240
AT5G34871	AT4G05180	AT3G09210	AT5G07990	AT2G06040	AT1G76160	AT5G46640	AT1G76670
AT1G14480	AT1G48500	AT5G08410	AT3G13080	AT2G07170	AT1G76180	AT5G47060	AT1G77690
AT1G05680	AT5G07870	AT4G05070	AT5G24380	AT2G07690	AT1G76240	AT5G47370	AT1G77920
AT4G26800	AT3G62570	AT5G01750	AT5G25140	AT2G11810	AT1G76490	AT5G47440	AT1G78000
AT1G69520	AT5G01220	AT4G26370	AT1G44100	AT2G14100	AT1G76670	AT5G47600	AT1G78090
AT1G17840	AT2G32620	AT2G47390	AT2G38110	AT2G14110	AT1G76890	AT5G48120	AT1G78260
AT3G27070	AT1G17300	AT4G37260	AT1G71040	AT2G14750	AT1G77020	AT5G48130	AT1G78340
AT5G67520	AT1G22330	AT1G48370	AT4G01080	AT2G14860	AT1G77210	AT5G48170	AT1G78460
AT1G59780	AT5G67620	AT1G43620	AT4G14605	AT2G15320	AT1G77380	AT5G48350	AT1G78570
AT2G20142	AT5G51580	AT2G29700	AT4G01950	AT2G15490	AT1G77450	AT5G48360	AT1G78680
AT5G57390	AT4G12450	AT4G14342	AT5G38410	AT2G15690	AT1G77690	AT5G48940	AT1G78970
AT1G13280	AT4G13620	AT3G09260	AT3G57020	AT2G16365	AT1G77870	AT5G49410	AT1G79720
AT5G17760	AT3G11385	AT4G17500	AT3G11900	AT2G16440	AT1G77920	AT5G49560	AT1G80050
AT3G48440	AT2G37540	AT4G19410	AT3G10525	AT2G16570	AT1G78000	AT5G50170	AT1G80180
AT1G33590	AT5G59700	AT5G17870	AT1G80130	AT2G16600	AT1G78040	AT5G50180	AT2G01890
AT3G50010	AT4G35100	AT3G17210	AT3G20100	AT2G16760	AT1G78090	AT5G51550	AT2G02950
AT1G31650	AT5G01190	AT4G29840	AT3G21250	AT2G16780	AT1G78110	AT5G51590	AT2G14900
AT4G28690	AT1G23710	AT2G37190	AT4G18670	AT2G17230	AT1G78170	AT5G51810	AT2G15960
AT5G25440	AT5G60660	AT3G05130	AT5G03490	AT2G17480	AT1G78260	AT5G51850	AT2G16280
AT1G29290	AT5G46900	AT1G76590	AT1G21410	AT2G17670	AT1G78300	AT5G53290	AT2G16630
AT2G34140	AT1G32170	AT5G11670	AT4G14900	AT2G18220	AT1G78340	AT5G53420	AT2G17500
AT5G13400	AT3G28100	AT2G36320	AT3G01120	AT2G18230	AT1G78370	AT5G53950	AT2G17710
AT3G26080	AT2G42060	AT1G30360	AT4G00490	AT2G18330	AT1G78450	AT5G53990	AT2G18300
AT3G09405	AT3G25950	AT1G11475	AT2G35060	AT2G18520	AT1G78460	AT5G54840	AT2G18980
AT5G20480	AT5G23360	AT5G49640	AT3G46450	AT2G18740	AT1G78490	AT5G55120	AT2G20670
AT5G35770	AT2G28270	AT5G42825	AT5G17220	AT2G18900	AT1G78570	AT5G56460	AT2G20750
AT1G73500	AT3G13760	AT2G06925	AT5G03190	AT2G18950	AT1G78580	AT5G56500	AT2G21220
AT1G26230	AT2G04680	AT1G33140	AT4G22200	AT2G19380	AT1G78680	AT5G56580	AT2G21560
AT3G05620	AT2G47440	AT3G55646	AT2G29120	AT2G19385	AT1G78970	AT5G56630	AT2G21880
AT1G53541	AT1G47590	AT4G14716	AT1G68010	AT2G19480	AT1G78990	AT5G56790	AT2G22470
AT5G16970	AT2G25090	AT3G53740	AT1G10640	AT2G19540	AT1G79160	AT5G57220	AT2G22890
AT4G23810	AT4G03110	AT4G23820	AT1G63840	AT2G19590	AT1G79270	AT5G57230	AT2G23130
AT5G12340	AT2G20724	AT2G01170	AT3G03770	AT2G19670	AT1G79410	AT5G58210	AT2G24800
AT1G73040	AT3G28740	AT3G14430	AT3G45860	AT2G19930	AT1G79430	AT5G58750	AT2G25810
AT5G59720	AT3G45840	AT3G15750	AT5G41460	AT2G20060	AT1G79720	AT5G59130	AT2G26330
AT1G72416	AT1G55290	AT5G47570	AT2G36750	AT2G20390	AT1G80050	AT5G59240	AT2G27080
AT2G19590	AT2G15830	AT4G30620	AT4G37450	AT2G20490	AT1G80130	AT5G60630	AT2G27370
AT3G15650	AT1G13110	AT1G68238	AT5G54610	AT2G20610	AT1G80180	AT5G60680	AT2G27740
AT2G36630	AT4G24230	AT4G26555	AT2G41040	AT2G20710	AT1G80280	AT5G60730	AT2G27920
AT2G34390	AT1G08310	AT3G28460	AT3G11670	AT2G20920	AT1G80460	AT5G60890	AT2G28110
AT1G28370	AT3G17420	AT3G52400	AT3G63120	AT2G20940	AT2G01590	AT5G61030	AT2G28120
AT5G04310	AT4G02075	AT2G29630	AT1G74090	AT2G21050	AT2G01620	AT5G61370	AT2G28160
AT3G02550	AT2G24240	AT3G16460	AT4G20300	AT2G21590	AT2G01890	AT5G61770	AT2G28660
AT2G46192	AT3G56940	AT3G11020	AT1G32060	AT2G21620	AT2G01950	AT5G61880	AT2G28670
AT3G48580	AT1G76680	AT1G58380	AT5G01820	AT2G21650	AT2G02070	AT5G62710	AT2G28780
AT5G10572	AT4G32480	AT1G21100	AT3G44720	AT2G21660	AT2G02130	AT5G63980	AT2G30040
AT2G43140	AT2G39730	AT2G26200	AT5G47390	AT2G21790	AT2G02800	AT5G64680	AT2G30210
AT1G44830	AT3G49845	AT1G18470	AT2G33590	AT2G22330	AT2G02810	AT5G65300	AT2G30520
AT4G25420	AT4G14640	AT4G01130	AT5G52810	AT2G22450	AT2G02850	AT5G65640	AT2G30930
AT1G72930	AT1G31950	AT5G18380	AT4G08300	AT2G22680	AT2G02950	AT5G66650	AT2G32150
AT5G20820	AT3G24750	AT5G45750	AT1G78820	AT2G22830	AT2G03200	AT5G66880	AT2G32300
AT4G35070	AT5G23030	AT1G31850	AT3G62590	AT2G23040	AT2G03720	AT5G67160	AT2G34060
AT5G53830	AT5G40450	AT3G11230	AT1G35710	AT2G23050	AT2G03730	AT5G67600	AT2G35880
AT5G08490	AT2G36320	AT3G57240	AT4G03260	AT2G23170	AT2G03750	AT1G04180	AT2G36100
AT5G51920	AT3G54830	AT3G16420	AT3G04140	AT2G23180	AT2G04160	AT1G04620	AT2G36380
AT3G06020	AT4G37235	AT5G54810	AT3G06070	AT2G23290	AT2G04570	AT1G06270	AT2G36830
AT5G54400	AT1G51260	AT4G09040	AT3G01500	AT2G23910	AT2G04780	AT1G06520	AT2G36950
AT1G30760	AT2G31860	AT4G29735	AT1G62960	AT2G23930	AT2G04850	AT1G07050	AT2G37540
AT2G36210	AT2G42900	AT1G17460	AT5G13490	AT2G24280	AT2G05940	AT1G07135	AT2G37640
AT5G65890	AT4G02650	AT5G43060	AT5G01810	AT2G24490	AT2G06850	AT1G10300	AT2G37750
AT5G39670	AT5G53380	AT4G24750	AT3G13980	AT2G24560	AT2G06925	AT1G12030	AT2G38080
AT1G22490	AT1G15330	AT5G50950	AT4G05020	AT2G24570	AT2G10940	AT1G12320	AT2G38480
AT1G69530	AT1G34490	AT4G35630	AT1G32450	AT2G24580	AT2G13360	AT1G13410	AT2G38750
AT4G02330	AT2G19050	AT2G36835	AT2G35940	AT2G24970	AT2G13610	AT1G14490	AT2G38760
AT5G05365	AT3G52770	AT1G08650	AT5G10770	AT2G25010	AT2G13820	AT1G15830	AT2G39010
AT1G66090	AT4G15300	AT2G19760	AT2G26170	AT2G25140	AT2G14890	AT1G16500	AT2G39250
AT4G17980	AT3G59130	AT2G15830	AT3G19450	AT2G25270	AT2G14900	AT1G17665	AT2G39430
AT3G03200	AT1G23110	AT4G28210	AT3G23290	AT2G25355	AT2G15580	AT1G23010	AT2G39530
AT4G22620	AT1G55410	AT2G28740	AT4G21650	AT2G25690	AT2G15830	AT1G23730	AT2G40110
AT4G37290	AT1G03660	AT5G54640	AT3G48310	AT2G25720	AT2G15960	AT1G26870	AT2G40475
AT3G05858	AT2G48080	AT3G62790	AT4G12980	AT2G25980	AT2G15970	AT1G32860	AT2G40610
AT2G02120	AT5G24105	AT1G15125	AT1G68470	AT2G26040	AT2G16060	AT1G36370	AT2G41340
AT2G04070	AT5G54030	AT5G47220	AT2G32100	AT2G26080	AT2G16280	AT1G37150	AT2G41660
AT5G49520	AT5G65690	AT4G17090	AT1G12110	AT2G26180	AT2G16400	AT1G47720	AT2G41740
AT2G24560	AT3G27480	AT2G26980	AT5G03545	AT2G26580	AT2G16630	AT1G48510	AT2G41940
AT1G33030	AT2G31310	AT4G16450	AT5G09760	AT2G26710	AT2G16740	AT1G49150	AT2G42380
AT1G26730	AT1G47620	AT1G76010	AT2G48010	AT2G26760	AT2G17300	AT1G51520	AT2G42900
AT4G23340	AT3G44705	AT2G27402	AT2G35840	AT2G26900	AT2G17500	AT1G52690	AT2G42990
AT2G21400	AT5G46890	AT1G67785	AT5G41400	AT2G27190	AT2G17710	AT1G55740	AT2G43010
AT1G69880	AT5G44680	AT5G03240	AT2G01890	AT2G27470	AT2G17720	AT1G62770	AT2G43820
AT1G72920	AT2G37700	AT4G27090	ATCG00810	AT2G27840	AT2G17820	AT1G63280	AT2G44010
AT1G08290	AT3G15450	AT3G08920	AT4G30250	AT2G28130	AT2G18010	AT1G63420	AT2G44130
AT2G44578	AT2G20670	AT1G32210	AT5G57345	AT2G28190	AT2G18050	AT1G65120	AT2G44210
AT2G43660	AT4G12510	AT4G33467	AT3G58070	AT2G28350	AT2G18300	AT1G66390	AT2G44740
AT5G22540	AT3G24715	AT4G12750	AT5G56890	AT2G28450	AT2G18980	AT1G68460	AT2G44790
AT4G10270	AT5G24580	AT1G75220	AT4G22570	AT2G28600	AT2G19130	AT1G69440	AT2G45220
AT3G10930	AT5G08350	AT3G57320	AT3G49160	AT2G28790	AT2G19460	AT1G71000	AT2G45400
AT4G12735	AT1G23540	AT1G71720	AT2G46030	AT2G28900	AT2G19880	AT1G71100	AT2G45960
AT5G44578	AT5G39240	AT5G27670	AT1G76530	AT2G29090	AT2G19900	AT1G71470	AT2G46270
AT3G59930	AT2G23690	AT1G20696	AT5G19240	AT2G29540	AT2G20180	AT1G72350	AT2G46690
AT5G22530	AT2G44740	AT3G50970	AT2G39950	AT2G29670	AT2G20570	AT1G76960	AT2G46710
AT2G48090	AT5G25240	AT1G21680	AT1G67900	AT2G29760	AT2G20630	AT1G80100	AT2G46750
AT5G26920	AT4G34800	AT1G27450	AT3G55120	AT2G30000	AT2G20670	AT1G80340	AT2G46830
AT1G24575	AT1G55430	AT3G20670	AT3G60080	AT2G30500	AT2G20750	AT2G03670	AT2G48020
AT5G25260	AT2G21210	AT5G02860	AT3G07090	AT2G30590	AT2G20950	AT2G04020	AT3G01190
AT1G44090	AT1G35255	AT4G32280	AT3G63210	AT2G30860	AT2G21100	AT2G16700	AT3G01220
AT5G04230	AT4G09480	AT1G54690	AT3G08730	AT2G31360	AT2G21140	AT2G18190	AT3G01490
AT5G64750	AT2G41970	AT3G59980	AT5G08030	AT2G31390	AT2G21185	AT2G20480	AT3G02240
AT4G23250	AT3G63470	AT5G08330	AT1G01520	AT2G31725	AT2G21200	AT2G21130	AT3G02880
AT4G11170	AT1G62981	AT4G30720	AT5G47650	AT2G31970	AT2G21210	AT2G21180	AT3G04010
AT5G50160	AT4G38690	AT2G22122	AT1G17360	AT2G32280	AT2G21220	AT2G23150	AT3G04290
AT3G11110	AT5G51930	AT5G12950	AT5G24810	AT2G32560	AT2G21530	AT2G26440	AT3G04730
AT1G78490	AT3G52820	AT2G37520	AT4G33040	AT2G33210	AT2G21540	AT2G29110	AT3G04910
AT1G61470	AT3G01190	AT4G06746	AT3G09450	AT2G33330	AT2G21560	AT2G30380	AT3G05600
AT3G02840	AT2G42380	AT1G25550	AT2G45600	AT2G33620	AT2G21880	AT2G33010	AT3G05890
AT1G52700	AT1G65850	AT5G45010	AT3G57400	AT2G34020	AT2G22125	AT2G36270	AT3G05910
AT2G27535	AT2G43050	AT2G25060	AT2G34720	AT2G34140	AT2G22190	AT2G40080	AT3G05920
AT5G46240	AT2G28200	AT1G52200	ATCG00550	AT2G34150	AT2G22430	AT2G41070	AT3G06070
AT4G22710	AT4G30290	AT1G31690	AT5G41790	AT2G34260	AT2G22470	AT2G43660	AT3G06460
AT3G26820	AT5G18910	AT3G56710	AT3G07720	AT2G34310	AT2G22500	AT2G46410	AT3G06750
AT1G48325	AT1G10810	AT1G14720	AT1G15550	AT2G34357	AT2G22510	AT3G07650	AT3G07010
AT2G01610	AT1G50890	AT3G55760	AT5G61270	AT2G34450	AT2G22890	AT3G08000	AT3G07570
AT1G56250	AT5G45490	AT5G52840	AT5G45650	AT2G34510	AT2G22920	AT3G11020	AT3G10080
AT5G61890	AT4G01120	AT3G07470	ATCG00500	AT2G34570	AT2G22980	AT3G12660	AT3G10910
AT2G17040	AT3G58850	AT5G62900	AT1G21060	AT2G34670	AT2G22990	AT3G16360	AT3G11550
AT3G06490	AT2G46780	AT4G30140	AT3G44630	AT2G34710	AT2G23130	AT3G19500	AT3G11700
AT2G29470	AT1G03457	AT5G47930	AT1G03495	AT2G34730	AT2G23320	AT3G20810	AT3G12610
AT5G22520	AT5G40730	AT2G36410	AT4G26150	AT2G34900	AT2G23430	AT3G21600	AT3G13980
AT5G52390	AT5G23860	AT3G02180	AT3G02870	AT2G35040	AT2G23450	AT3G22090	AT3G14560
AT1G09810	AT3G45160	AT1G76860	AT5G49730	AT2G35270	AT2G23540	AT3G24780	AT3G14595
AT5G53900	AT3G47675	AT1G75190	AT2G40900	AT2G35390	AT2G23560	AT3G28420	AT3G14680
AT2G39675	AT5G63270	AT1G09690	AT4G02940	AT2G35605	AT2G23690	AT3G29380	AT3G14760
AT1G69070	AT1G58520	AT4G36570	AT4G30270	AT2G35750	AT2G24040	AT3G30350	AT3G14770
AT3G25430	AT4G38470	AT1G01820	AT4G18760	AT2G35790	AT2G24800	AT3G47960	AT3G15570
AT5G46510	AT2G20562	AT4G31580	AT1G23740	AT2G36010	AT2G25810	AT3G48410	AT3G16240
AT2G43650	AT2G33570	AT4G25740	AT2G41190	AT2G36200	AT2G26170	AT3G48830	AT3G16370
AT3G12860	AT5G19190	AT3G03160	AT1G33260	AT2G36350	AT2G26250	AT3G48970	AT3G16520
AT1G20370	AT1G22650	AT5G62190	AT3G61750	AT2G36390	AT2G26290	AT3G49380	AT3G16800
AT4G39955	AT5G06200	AT5G40850	AT2G37180	AT2G36430	AT2G26330	AT3G50190	AT3G16850
AT2G20940	AT1G31320	AT5G24060	ATCG00540	AT2G37080	AT2G26730	AT3G50310	AT3G16920
AT5G63040	AT4G34810	AT1G51650	AT1G69310	AT2G37210	AT2G26910	AT3G50930	AT3G18050
AT5G20400	AT1G23760	AT1G08550	AT2G31560	AT2G37310	AT2G26980	AT3G53690	AT3G18830
AT3G16870	AT5G07680	AT2G35880	AT3G21750	AT2G37390	AT2G27050	AT3G58200	AT3G19390
AT1G50420	AT2G13910	AT2G44650	AT1G54200	AT2G37400	AT2G27080	AT3G59700	AT3G19850
AT3G59420	AT1G74830	AT2G39390	AT1G72930	AT2G37510	AT2G27140	AT3G62430	AT3G21240
AT3G16500	AT3G07940	AT3G01310	AT1G66840	AT2G37560	AT2G27370	AT4G00200	AT3G21680
AT3G07860	AT2G22190	AT1G51100	AT3G15354	AT2G37860	AT2G27500	AT4G00335	AT3G21710
AT4G15730	AT3G61430	AT3G27850	AT5G20830	AT2G37890	AT2G27740	AT4G04620	AT3G21770
AT3G20330	AT5G03760	AT3G56980	AT3G17609	AT2G37990	AT2G27830	AT4G04630	AT3G22240
AT5G65860	AT1G61170	AT3G12490	AT5G52640	AT2G38090	AT2G27920	AT4G08770	AT3G23430
AT1G68990	AT3G54870	AT3G16470	AT3G26590	AT2G38280	AT2G28110	AT4G09940	AT3G23760
AT1G09900	AT2G43340	AT4G32530	AT1G74210	AT2G38370	AT2G28120	AT4G14790	AT3G23810
AT5G62260	AT3G50190	AT1G48920	AT4G17530	AT2G38400	AT2G28160	AT4G16146	AT3G25600
AT3G44380	AT3G55150	AT1G16916	AT1G68530	AT2G38550	AT2G28200	AT4G19980	AT3G25930
AT3G23370	AT1G21140	AT5G20130	AT1G64400	AT2G38810	AT2G28410	AT4G21500	AT3G26210
AT5G54130	AT5G26200	AT5G48380	AT4G34135	AT2G38860	AT2G28520	AT4G21990	AT3G26520
AT1G47500	AT5G41680	AT1G57990	AT1G15290	AT2G38970	AT2G28660	AT4G22380	AT3G26690
AT5G65880	AT3G13435	AT4G27870	AT4G10770	AT2G39020	AT2G28670	AT4G23260	AT3G27200
AT2G27470	AT3G25190	AT2G46490	AT4G05110	AT2G39220	AT2G28780	AT4G26430	AT3G27690
AT2G28130	AT4G02090	AT5G59010	AT1G16410	AT2G39660	AT2G28810	AT4G28410	AT3G27770
AT3G07390	AT1G13600	AT2G14560	AT5G42760	AT2G39705	AT2G28950	AT4G29690	AT3G28040
AT5G16930	AT3G56060	AT3G16080	AT3G05500	AT2G39795	AT2G29290	AT4G33980	AT3G28180
AT1G10300	AT1G17620	AT1G77540	AT5G60970	AT2G39870	AT2G29300	AT4G34555	AT3G43430
AT1G26450	AT3G07460	AT4G36010	AT5G38530	AT2G40070	AT2G29310	AT4G35900	AT3G43720
AT2G02955	AT1G26360	AT3G62150	AT4G27830	AT2G40250	AT2G29340	AT4G37630	AT3G43960
AT1G17140	AT1G07560	AT3G45140	AT1G69730	AT2G40330	AT2G29360	AT4G38410	AT3G45780
AT1G29320	AT1G77450	AT5G41010	AT1G08370	AT2G40360	AT2G29370	AT4G38670	AT3G45970
AT5G51540	AT5G52790	AT2G19870	AT1G70710	AT2G40435	AT2G29450	AT4G39530	AT3G46280
AT4G35550	AT1G70250	AT1G08580	AT3G17790	AT2G40550	AT2G29660	AT5G06430	AT3G46490
AT5G09840	AT4G18760	AT5G03470	AT4G37560	AT2G40700	AT2G30010	AT5G10300	AT3G46900
AT3G24810	AT1G61810	AT4G34920	AT5G64850	AT2G40780	AT2G30040	AT5G17340	AT3G48200
AT5G57710	AT3G53420	AT3G12260	AT3G57880	AT2G41520	AT2G30210	AT5G17860	AT3G48350
AT1G65030	AT5G15600	AT1G31812	AT3G61880	AT2G41650	AT2G30360	AT5G19530	AT3G49220
AT2G19490	AT3G52360	AT1G52040	AT5G24030	AT2G42120	AT2G30520	AT5G19810	AT3G50560
AT1G14130	AT1G12990	AT3G06483	AT2G29090	AT2G42570	AT2G30740	AT5G20150	AT3G50640
AT3G03270	AT3G53010	AT1G75350	AT2G21650	AT2G42610	AT2G30890	AT5G22590	AT3G50890
AT1G64610	AT2G02610	AT2G31490	AT4G37310	AT2G42660	AT2G30930	AT5G23240	AT3G50900
AT2G40700	AT5G37260	AT1G09815	AT3G14720	AT2G42710	AT2G30990	AT5G23780	AT3G52360
AT5G57280	AT5G54040	AT5G10695	AT2G47010	AT2G42740	AT2G31110	AT5G24660	AT3G52720
AT2G24990	AT2G34770	AT2G47910	AT4G39140	AT2G42800	AT2G31570	AT5G26850	AT3G52840
AT4G16700	AT5G02020	AT1G04630	AT3G08770	AT2G42950	AT2G31790	AT5G26860	AT3G53250
AT1G60640	AT3G44190	AT1G67250	AT1G69480	AT2G43530	AT2G31880	AT5G27110	AT3G53260
AT2G42650	AT1G54530	AT2G40340	AT1G49010	AT2G43535	AT2G32150	AT5G27940	AT3G54690
AT3G03460	AT5G19790	AT2G47640	AT1G79110	AT2G43650	AT2G32235	AT5G40040	AT3G54770
AT4G14465	AT2G22470	AT4G01670	AT4G01720	AT2G43780	AT2G32240	AT5G40320	AT3G54810
AT4G20910	AT5G01700	AT2G01870	ATCG00040	AT2G43800	AT2G32300	AT5G42200	AT3G56060
AT5G28290	AT2G31020	AT5G53460	AT4G16790	AT2G44860	AT2G32580	AT5G42290	AT3G56080
AT4G00340	AT2G39570	AT2G31040	AT2G21050	AT2G45160	AT2G32690	AT5G42900	AT3G56170
AT5G02590	AT1G70530	AT1G55450	ATCG00790	AT2G45280	AT2G32800	AT5G43070	AT3G57020
AT2G43110	AT2G40420	AT1G75690	AT2G04170	AT2G45310	AT2G32990	AT5G43190	AT3G57410
AT2G27840	AT3G21180	AT1G19670	AT2G46630	AT2G45340	AT2G33480	AT5G44260	AT3G58120
AT5G37530	AT5G61570	AT1G23360	AT1G10740	AT2G45520	AT2G33570	AT5G44980	AT3G58620
AT5G27620	AT5G42785	AT3G29320	AT5G11930	AT2G45720	AT2G33990	AT5G45080	AT3G59060
AT5G15700	AT2G38610	AT5G44520	AT2G42975	AT2G45830	AT2G34060	AT5G48850	AT3G59140
AT2G06950	AT2G34830	AT5G16380	AT3G14067	AT2G45860	AT2G34070	AT5G50130	AT3G59340
AT1G80710	AT1G29050	AT5G62980	AT4G12030	AT2G46150	AT2G34300	AT5G51130	AT3G59940
AT2G38310	AT2G35860	AT3G15010	AT1G76240	AT2G46310	AT2G34490	AT5G51220	AT3G60540
AT4G36680	AT1G12550	AT3G60245	AT1G21050	AT2G46610	AT2G34500	AT5G53870	AT3G61490
AT3G13150	AT5G47240	AT2G33430	AT3G44610	AT2G46850	AT2G34770	AT5G55360	AT3G62270
AT1G30070	AT5G10030	AT5G22580	ATCG01050	AT2G47130	AT2G34910	AT5G55650	AT3G62680
AT1G03940	AT1G68740	AT2G37640	AT1G74290	AT2G47160	AT2G35020	AT5G55680	AT4G00080
AT5G06550	AT3G21670	AT4G09020	AT2G41290	AT2G47230	AT2G35300	AT5G57420	AT4G00360
AT3G13230	AT2G12400	AT4G13720	AT5G24870	AT2G47240	AT2G35380	AT5G57920	AT4G00400
AT1G64600	AT2G22000	AT2G14900	AT1G70610	AT2G47790	AT2G35760	AT5G60100	AT4G01070
AT1G64450	AT4G01925	AT5G44340	AT1G62540	AT2G47990	AT2G35860	AT5G60520	AT4G01430
AT2G26840	AT5G62865	AT1G11260	AT1G55910	AT3G01160	AT2G35880	AT5G64060	AT4G01680
AT4G26600	AT1G79860	AT5G11740	AT1G32520	AT3G01310	AT2G35940	AT5G65710	AT4G01950
AT4G18340	AT2G38090	AT5G45775	AT3G50760	AT3G01330	AT2G35960	AT3G26200	AT4G02090
AT5G05580	AT5G61550	AT3G21460	AT3G05180	AT3G01610	AT2G36100		AT4G02130
AT5G51830	AT2G03720	AT2G40750	AT4G09350	AT3G01690	AT2G36145		AT4G02270
AT4G30680	AT3G48260	AT4G33670	AT4G17030	AT3G01740	AT2G36220		AT4G04460
AT1G03530	AT5G44700	AT3G25890	AT5G11650	AT3G01750	AT2G36310		AT4G04840
AT3G49410	AT5G22940	AT2G42070	AT1G18810	AT3G01790	AT2G36380		AT4G08290
AT3G15680	AT1G68238	AT2G26560	AT2G28240	AT3G01800	AT2G36810		AT4G09160
AT3G14940	AT5G24313	AT5G46860	AT5G49480	AT3G01840	AT2G36830		AT4G11190
AT3G55690	AT5G61430	AT1G16000	AT1G17870	AT3G01920	AT2G36870		AT4G12030
AT4G22530	AT2G25260	AT5G18680	AT3G57070	AT3G02210	AT2G36950		AT4G12970
AT2G24120	AT1G30750	AT5G60710	AT5G58160	AT3G02220	AT2G37030		AT4G13180
AT3G22310	AT2G14890	AT3G24830	AT3G32940	AT3G02490	AT2G37040		AT4G13840
AT5G55560	AT3G14530	AT1G66060	ATCG00640	AT3G02790	AT2G37330		AT4G14540
AT3G62460	AT2G31110	AT3G14840	AT1G04000	AT3G02920	AT2G37450		AT4G15610
AT2G31865	AT3G22570	AT1G57860	AT2G43500	AT3G02980	AT2G37460		AT4G16515
AT1G76952	AT2G30600	AT5G11580	AT2G24100	AT3G03060	AT2G37540		AT4G17215
AT5G44780	AT2G29730	AT5G05320	AT4G28390	AT3G03120	AT2G37630		AT4G17245
AT1G14060	AT4G35470	AT2G46330	AT3G58720	AT3G03170	AT2G37640		AT4G17280
AT1G28210	AT4G24310	AT2G34090	AT2G27360	AT3G03260	AT2G37750		AT4G17340
AT5G13750	AT1G68440	AT1G77210	AT5G45380	AT3G03450	AT2G37760		AT4G17460
AT5G55840	AT3G47400	AT2G37220	AT5G08170	AT3G03470	AT2G37870		AT4G17695
AT5G27030	AT5G63800	AT2G28430	AT3G48240	AT3G03630	AT2G37970		AT4G17800
AT5G23850	AT5G14330	AT1G52710	AT4G23140	AT3G03640	AT2G38080		AT4G18640
AT5G23690	AT1G30840	AT3G52380	AT5G25390	AT3G03790	AT2G38120		AT4G18740
AT2G35350	AT3G15630	AT3G49560	AT4G27940	AT3G03920	AT2G38170		AT4G18780
AT1G55040	AT4G30060	AT1G20693	AT1G01390	AT3G03950	AT2G38180		AT4G18970
AT1G08410	AT5G19970	AT5G63310	AT5G28490	AT3G03970	AT2G38360		AT4G19030
AT1G64390	AT1G01780	AT1G78995	AT3G23560	AT3G04350	AT2G38460		AT4G19420
AT1G71850	AT1G80280	AT2G24060	AT1G29050	AT3G04360	AT2G38480		AT4G19530
AT3G27550	AT4G23400	AT4G00585	AT5G40380	AT3G04580	AT2G38540		AT4G20070
AT2G04530	AT3G02460	AT2G32280	AT2G40970	AT3G04810	AT2G38750		AT4G20260
AT3G15060	AT2G20750	AT5G41260	AT1G72810	AT3G04820	AT2G38760		AT4G21850
AT4G39470	AT3G50640	AT2G36270	AT5G40800	AT3G04980	AT2G38800		AT4G23290
AT5G59320	AT1G76090	AT2G43520	AT2G46650	AT3G05060	AT2G39010		AT4G23400
AT4G09510	AT2G41870	AT4G38160	AT1G15410	AT3G05130	AT2G39110		AT4G23690
AT3G53540	AT1G54740	AT1G49760	AT3G21230	AT3G05290	AT2G39250		AT4G23700
AT1G63250	AT3G26700	AT1G27130	ATCG00510	AT3G05330	AT2G39350		AT4G23870
AT3G52748	AT3G07570	AT4G20260	AT1G62800	AT3G05790	AT2G39380		AT4G24050
AT5G40540	AT2G30520	AT5G44010	AT5G56250	AT3G06030	AT2G39400		AT4G24510
AT3G46810	AT4G34138	AT5G41670	AT5G39090	AT3G06350	AT2G39420		AT4G25620
AT3G07000	AT3G28130	AT3G60190	AT1G59740	AT3G06530	AT2G39430		AT4G25780
AT3G55340	AT5G15150	AT2G40765	AT1G19490	AT3G06790	AT2G39530		AT4G25820
AT1G32240	AT2G30930	AT3G18680	AT5G39660	AT3G06910	AT2G39700		AT4G25830
AT1G67970	AT5G05790	AT1G03475	AT3G16150	AT3G06930	AT2G39830		AT4G25990
AT1G27050	AT2G17550	AT2G15042	AT3G12730	AT3G07030	AT2G39980		AT4G26010
AT4G25960	AT5G44020	AT3G15353	AT4G35320	AT3G07050	AT2G40100		AT4G26320
AT4G01270	AT1G65840	AT4G10480	AT5G49280	AT3G07130	AT2G40110		AT4G26940
AT4G36020	AT4G02370	AT4G32240	AT5G23750	AT3G07370	AT2G40150		AT4G27710
AT1G18670	AT5G21080	AT1G29395	ATCG00520	AT3G07390	AT2G40475		AT4G28270
AT3G47530	AT5G04960	AT2G45860	AT1G21890	AT3G07410	AT2G40480		AT4G28290
AT3G53940	AT5G02970	AT5G55580	AT3G46900	AT3G07590	AT2G40610		AT4G28780
AT2G17230	AT4G14746	AT3G18130	AT3G06035	AT3G07610	AT2G40880		AT4G29140
AT3G12700	AT5G52882	AT5G57290	AT3G13065	AT3G07750	AT2G40900		AT4G30060
AT1G06330	AT2G02180	AT5G54930	AT5G21280	AT3G07760	AT2G41010		AT4G30170
AT1G78930	AT4G35780	AT5G02530	AT3G30720	AT3G07770	AT2G41090		AT4G30410
AT4G03292	AT5G57625	AT3G17520	AT3G27350	AT3G09720	AT2G41100		AT4G30450
AT5G02460	AT2G31800	AT4G36230	AT4G21740	AT3G09730	AT2G41110		AT4G30460
AT5G63140	AT1G72500	AT3G07030	AT2G38380	AT3G10020	AT2G41180		AT4G30470
AT2G42430	AT3G27390	AT3G18410	AT4G22920	AT3G10040	AT2G41340		AT4G30610
AT3G13880	AT4G24805	AT2G31800	AT5G58120	AT3G10050	AT2G41380		AT4G31805
AT1G31880	AT3G03180	AT5G09440	AT3G55290	AT3G10120	AT2G41540		AT4G31910
AT2G01290	AT3G54770	AT3G07230	AT2G37970	AT3G10650	AT2G41660		AT4G32280
AT1G76980	AT3G61260	AT4G33510	AT1G62560	AT3G10690	AT2G41740		AT4G32460
AT1G63670	AT3G56930	AT1G69620	AT3G03870	AT3G10780	AT2G41820		AT4G33420
AT2G40340	AT2G35910	AT5G47500	AT1G29170	AT3G10940	AT2G41940		AT4G34600
AT5G22930	AT2G17710	AT1G24050	AT3G21150	AT3G11220	AT2G42040		AT4G34610
AT5G60760	AT5G48657	AT5G58470	AT4G18220	AT3G11520	AT2G42320		AT4G34760
AT5G61560	AT2G02960	AT5G05410	AT5G45830	AT3G11690	AT2G42380		AT4G34770
AT3G02832	AT5G24165	AT3G04910	AT1G15170	AT3G11964	AT2G42490		AT4G35060
AT1G13480	AT2G26980	AT4G17490	AT2G24580	AT3G12170	AT2G42760		AT4G35470
AT3G50825	AT5G11670	AT3G15580	AT1G23040	AT3G12270	AT2G42870		AT4G36540
AT2G39700	AT4G00680	AT4G33480	AT5G08640	AT3G12340	AT2G42890		AT4G36640
AT5G11920	AT2G28780	AT4G39980	AT1G09080	AT3G12490	AT2G42900		AT4G36670
AT5G09720	AT3G13840	AT4G26270	AT1G54160	AT3G12530	AT2G42990		AT4G37010
AT3G09680	AT4G23496	AT1G68945	AT3G25290	AT3G12770	AT2G43010		AT4G37150
AT2G44290	AT1G66030	AT3G56330	AT5G46780	AT3G12860	AT2G43050		AT4G37250
AT2G05765	AT3G46400	AT3G06980	AT5G19850	AT3G13150	AT2G43060		AT4G37310
AT4G13195	AT5G54530	AT2G22870	AT3G15350	AT3G13160	AT2G43100		AT4G38400
AT1G56580	AT2G32530	AT2G38550	AT3G14770	AT3G13190	AT2G43620		AT4G38690
AT4G34419	AT4G34510	AT4G02790	AT4G23020	AT3G13222	AT2G43820		AT4G38840
AT1G28360	AT3G60700	AT1G72416	AT1G35560	AT3G13350	AT2G44010		AT4G38860
AT4G22520	AT2G38600	AT2G02050	AT1G11700	AT3G13450	AT2G44060		AT4G39330
AT4G37295	AT5G60490	AT5G44730	AT1G12380	AT3G13560	AT2G44080		AT4G39710
AT2G39230	AT4G01430	AT5G44572	AT2G47560	AT3G13730	AT2G44130		AT4G40090
AT4G15490	AT4G22460	AT3G46030	ATCG01090	AT3G13780	AT2G44210		AT5G01015
AT4G37770	AT3G53235	AT2G42770	AT3G22840	AT3G13940	AT2G44300		AT5G02760
AT1G63750	AT3G25717	AT1G78040	AT3G61590	AT3G14000	AT2G44490		AT5G03380
AT1G60110	AT3G47710	AT3G05560	AT4G30470	AT3G14160	AT2G44670		AT5G03555
AT1G73965	AT5G66815	AT3G04650	AT5G55380	AT3G14220	AT2G44740		AT5G03760
AT5G41750	AT4G12550	AT3G59540	AT1G52880	AT3G14230	AT2G44790		AT5G04200
AT3G30725	AT3G58810	AT1G48440	AT1G32740	AT3G14350	AT2G44940		AT5G04470
AT5G36960	AT4G24180	AT2G40880	AT5G14940	AT3G14360	AT2G45050		AT5G04530
AT1G48640	AT1G32450	AT1G01190	AT4G25420	AT3G14730	AT2G45170		AT5G04960
AT4G01950	AT5G59520	AT2G31410	AT5G15860	AT3G14890	AT2G45180		AT5G05500
AT1G22570	AT4G08570	AT4G27230	AT4G10040	AT3G15000	AT2G45220		AT5G06200
AT3G59710	AT1G54095	AT1G14685	ATCG00120	AT3G15060	AT2G45400		AT5G06640
AT1G49030	AT4G04990	AT2G16400	AT5G07460	AT3G15080	AT2G45450		AT5G06930
AT1G59940	AT5G48320	AT2G29170	AT2G33480	AT3G15140	AT2G45470		AT5G07080
AT4G18510	AT5G58360	AT3G26200	AT4G02280	AT3G15350	AT2G45750		AT5G07110
AT3G24090	AT1G44575	AT1G12310	AT1G70260	AT3G15357	AT2G45960		AT5G07220
AT3G09940	AT3G26290	AT3G06530	AT5G37300	AT3G15460	AT2G45970		AT5G07680
AT5G65990	AT5G12270	AT2G14247	AT4G23490	AT3G15680	AT2G46270		AT5G08330
AT2G43880	AT1G52820	AT1G72020	AT3G54950	AT3G15720	AT2G46530		AT5G08350
AT1G05530	AT1G71880	AT3G51450	AT1G01420	AT3G15760	AT2G46590		AT5G08370
AT4G14980	AT5G25140	AT3G18930	AT5G55050	AT3G15990	AT2G46600		AT5G09220
AT4G11290	AT4G04745	AT4G33985	AT5G67140	AT3G16310	AT2G46630		AT5G09760
AT2G39530	AT1G08980	AT4G22830	AT5G65140	AT3G16320	AT2G46690		AT5G10430
AT1G73620	AT5G61250	AT4G13850	AT4G34550	AT3G16650	AT2G46710		AT5G10580
AT5G28640	AT1G49230	AT2G44310	AT4G13570	AT3G16730	AT2G46740		AT5G11420
AT3G15240	AT3G47220	AT1G22550	AT2G41010	AT3G16810	AT2G46750		AT5G13140
AT4G27400	AT3G12040	AT1G25230	AT2G28200	AT3G17300	AT2G46830		AT5G14120
AT4G11780	AT4G04750	AT5G24770	AT5G65200	AT3G17360	AT2G47060		AT5G15180
AT2G01420	AT1G13930	AT1G48350	AT1G67810	AT3G17590	AT2G47200		AT5G15290
AT5G51470	AT1G72200	AT1G75550	AT1G28570	AT3G17770	AT2G47440		AT5G15410
AT4G10640	AT3G15050	AT5G32450	AT2G39980	AT3G17790	AT2G47470		AT5G15490
AT5G35940	AT2G29630	AT5G66400	AT2G25920	AT3G17840	AT2G47540		AT5G15630
AT3G62760	AT1G64210	AT5G18600	AT2G36970	AT3G18230	AT2G47750		AT5G16030
AT1G03840	AT5G44005	AT1G13609	AT5G65320	AT3G18420	AT2G47780		AT5G17820
AT2G23630	AT2G22800	AT1G20440	AT4G35900	AT3G18510	AT2G47800		AT5G19340
AT3G15720	AT5G25160	AT1G16810	AT5G37540	AT3G18524	AT2G47910		AT5G19730
AT4G37160	AT1G70860	AT4G31210	AT1G56010	AT3G18610	AT2G47930		AT5G19970
AT4G36830	AT3G04060	AT2G20270	AT1G76570	AT3G18760	AT2G48020		AT5G20270
AT1G33750	AT5G63160	AT5G55510	AT3G16360	AT3G19100	AT2G48130		AT5G20740
AT1G73340	AT2G23600	AT3G17160	AT1G74310	AT3G19184	AT2G48140		AT5G22270
AT4G37740	AT5G03170	AT3G05000	AT1G60190	AT3G19380	AT3G01190		AT5G22390
AT5G03860	AT5G07580	AT1G48570	ATCG01130	AT3G19440	AT3G01220		AT5G22460
AT2G21610	AT1G78120	AT2G02130	AT1G02220	AT3G19515	AT3G01350		AT5G22500
AT1G69526	AT5G38550	AT2G44860	AT1G28130	AT3G19630	AT3G01440		AT5G22860
AT4G29690	AT4G06536	AT4G37040	AT1G32240	AT3G19790	AT3G01470		AT5G23010
AT1G22400	AT5G48740	AT1G74230	AT4G34131	AT3G20240	AT3G01472		AT5G23210
AT5G19110	AT4G06534	AT4G25260	AT1G50420	AT3G20330	AT3G01490		AT5G23220
AT5G63650	AT1G44800	AT2G39310	AT3G15510	AT3G20770	AT3G01500		AT5G23860
AT5G50740	AT5G20860	AT5G22210	AT1G56670	AT3G20780	AT3G01550		AT5G24090
AT5G47500	AT1G76990	AT1G49700	AT3G61950	AT3G20800	AT3G01660		AT5G24530
AT2G34020	AT1G66140	AT3G08610	AT1G16730	AT3G20970	AT3G01670		AT5G25460
AT1G56680	AT1G02640	AT3G60130	AT3G18950	AT3G21110	AT3G01680		AT5G26010
AT5G60530	AT4G36060	AT3G03920	AT1G04540	AT3G21140	AT3G01930		AT5G26340
AT3G19430	AT3G23510	AT5G54940	AT3G18770	AT3G21465	AT3G02110		AT5G35190
AT5G05850	AT4G40065	AT3G56070	AT3G47780	AT3G21480	AT3G02180		AT5G36160
AT3G03190	AT1G61050	AT1G17455	AT1G10690	AT3G21540	AT3G02240		AT5G39080
AT2G41480	AT4G13580	AT1G11350	AT3G27170	AT3G21750	AT3G02380		AT5G39860
AT3G29250	AT5G65207	AT1G58235	AT2G30790	AT3G22220	AT3G02880		AT5G40450
AT4G28110	AT5G50760	AT1G05560	AT1G71960	AT3G22660	AT3G02910		AT5G40730
AT2G23620	AT3G22240	AT4G01037	AT5G59700	AT3G22680	AT3G03050		AT5G40890
AT5G38020	AT5G40720	AT2G35450	AT2G18150	AT3G22750	AT3G03190		AT5G41040
AT1G60190	AT2G16990	AT4G38580	AT4G17670	AT3G22900	AT3G03270		AT5G42180
AT4G01680	AT2G47180	AT5G59970	AT1G63420	AT3G22930	AT3G03520		AT5G43180
AT2G22330	AT5G65210	AT2G38870	AT2G38390	AT3G23020	AT3G03840		AT5G44020
AT5G38030	AT4G13770	AT1G70640	AT2G24260	AT3G23280	AT3G03870		AT5G44030
AT3G16450	AT5G55950	AT1G69040	AT1G12570	AT3G23325	AT3G04010		AT5G44190
AT3G26830	AT1G52200	AT3G05970	AT3G10570	AT3G23410	AT3G04080		AT5G44380
AT4G30450	AT5G62720	AT5G63780	AT3G22410	AT3G23570	AT3G04290		AT5G45670
AT4G31500	AT2G16580	AT5G61030	AT5G04950	AT3G23580	AT3G04730		AT5G46230
AT3G45710	AT3G27030	AT1G32640	AT4G12390	AT3G23605	AT3G04910		AT5G47610
AT3G23570	AT3G14660	AT2G47380	ATCG01060	AT3G23830	AT3G04940		AT5G47910
AT3G44320	AT1G01180	AT3G26710	AT5G05365	AT3G24080	AT3G05180		AT5G48490
AT3G11930	AT1G19900	AT3G15110	AT5G46830	AT3G24240	AT3G05200		AT5G48900
AT1G60960	AT1G12780	AT5G15200	AT2G35950	AT3G24310	AT3G05220		AT5G49360
AT4G02810	AT2G22630	AT2G18400	AT3G54390	AT3G24450	AT3G05230		AT5G49448
AT1G14120	AT4G31730	AT3G57450	AT4G39955	AT3G24495	AT3G05600		AT5G49630
AT5G13080	AT2G36100	AT1G22690	AT1G72830	AT3G24660	AT3G05880		AT5G49760
AT5G47980	AT2G28720	AT1G25320	AT5G22390	AT3G24810	AT3G05890		AT5G51060
AT1G20160	AT1G13300	AT4G18730	AT1G03055	AT3G25400	AT3G05900		AT5G51460
AT1G20380	AT5G35732	AT5G56950	AT5G66740	AT3G25940	AT3G05910		AT5G51890
AT3G16470	AT3G61750	AT3G16140	ATCG00050	AT3G25980	AT3G05920		AT5G52570
AT5G47990	AT5G10970	AT1G11360	AT2G35760	AT3G26090	AT3G06035		AT5G53250
AT5G48000	AT1G80830	AT4G29390	AT5G07180	AT3G26410	AT3G06070		AT5G53370
AT1G31710	AT2G37380	AT3G04790	AT4G01360	AT3G26850	AT3G06150		AT5G54250
AT5G40860	AT3G20015	AT1G47400	AT3G03440	AT3G27050	AT3G06460		AT5G54380
AT5G65870	AT3G12977	AT1G05575	AT4G28680	AT3G27280	AT3G06590		AT5G54510
AT4G02270	AT5G01250	AT3G47370	AT5G49120	AT3G27350	AT3G06750		AT5G54630
AT4G33730	AT2G23340	AT5G51960	AT2G47750	AT3G27550	AT3G06770		AT5G54690
AT5G22410	AT4G34135	AT5G18800	AT2G04850	AT3G28930	AT3G07010		AT5G56540
AT3G53980	AT1G55210	AT1G07610	AT1G51440	AT3G29110	AT3G07470		AT5G56850
AT4G30320	AT1G49032	AT5G52300	AT3G44970	AT3G29280	AT3G07570		AT5G56870
AT4G15330	AT1G69170	AT1G60680	AT2G46270	AT3G29300	AT3G07990		AT5G56980
AT4G25790	AT3G19370	AT1G70810	AT5G60020	AT3G29350	AT3G08040		AT5G57660
AT4G25220	AT3G26610	AT1G09415	AT3G25010	AT3G29375	AT3G08600		AT5G57740
AT2G25240	AT5G53360	AT3G51400	AT3G28840	AT3G30775	AT3G08670		AT5G57780
AT1G66800	AT5G57685	AT3G16565	AT3G50350	AT3G42670	AT3G09270		AT5G57785
AT1G34540	AT1G05000	AT3G12390	AT4G06744	AT3G43210	AT3G09410		AT5G59080
AT4G27410	AT1G76560	AT5G46430	AT1G01580	AT3G43670	AT3G09580		AT5G59090
AT5G24140	AT3G49120	AT4G11850	AT1G63710	AT3G43920	AT3G09980		AT5G59490
AT1G34510	AT1G69690	AT2G33855	AT2G33060	AT3G44050	AT3G10080		AT5G59540
AT2G35980	AT3G19660	AT3G15720	AT1G01070	AT3G44680	AT3G10250		AT5G59780
AT4G33550	AT5G02090	AT4G16860	AT1G58280	AT3G44735	AT3G10340		AT5G59845
AT2G37870	AT2G28410	AT5G24570	AT2G46810	AT3G44750	AT3G10525		AT5G60850
AT2G22860	AT2G32390	AT1G02260	AT1G02800	AT3G45300	AT3G10720		AT5G61820
AT3G18280	AT4G35060	AT2G05630	AT1G73010	AT3G45590	AT3G10870		AT5G62220
AT3G44720	AT2G33770	AT4G00950	AT1G55265	AT3G46210	AT3G10910		AT5G62280
AT4G39940	AT3G09020	AT1G78630	AT5G17650	AT3G46590	AT3G10912		AT5G62630
AT1G79180	AT1G72870	AT3G07640	AT3G11080	AT3G46940	AT3G11090		AT5G63180
AT1G18590	AT3G01520	AT2G47890	AT5G50240	AT3G46970	AT3G11210		AT5G63600
AT4G27970	AT5G04970	AT3G56090	AT3G26470	AT3G47120	AT3G11280		AT5G63800
AT4G16370	AT5G47560	AT3G20000	AT1G60960	AT3G47550	AT3G11320		AT5G63850
AT3G21230	AT1G18140	AT5G05890	AT1G01030	AT3G47800	AT3G11340		AT5G64120
AT2G02100	AT4G27800	AT5G20160	AT3G03450	AT3G48210	AT3G11550		AT5G64330
AT4G30530	AT4G12030	AT3G48730	AT1G59970	AT3G48250	AT3G11600		AT5G64620
AT3G47540	AT3G16440	AT3G46630	AT1G45616	AT3G48540	AT3G11700		AT5G64740
AT2G28510	AT2G31990	AT3G52730	AT3G56260	AT3G48710	AT3G11750		AT5G64850
AT5G05600	AT2G34355	AT1G64890	AT1G75000	AT3G49180	AT3G12110		AT5G65380
AT3G62630	AT2G29740	AT3G03270	AT5G06790	AT3G49320	AT3G12560		AT5G65530
AT1G56670	AT4G20260	AT5G57815	AT1G54575	AT3G49660	AT3G12610		AT5G65730
AT2G41800	AT3G26300	AT1G07320	AT1G64080	AT3G49710	AT3G12700		AT5G66390
AT5G44820	AT2G30100	AT5G20600	AT4G08040	AT3G49990	AT3G12710		AT5G66490
AT5G53990	AT1G07090	AT3G60370	AT5G14760	AT3G50010	AT3G13520		AT5G67400
AT5G05690	AT4G16990	AT3G49240	AT3G62260	AT3G50410	AT3G13610
AT3G59340	AT1G34500	AT1G28710	AT2G26695	AT3G50520	AT3G13650
AT3G62280	AT1G48800	AT2G21580	AT3G18485	AT3G50530	AT3G13980
AT2G43610	AT1G53610	AT2G47770	AT1G69440	AT3G50550	AT3G14060
AT5G59020	AT3G50560	AT5G06210	AT4G22730	AT3G50870	AT3G14067
AT3G12240	AT5G51760	AT4G38090	AT2G12461	AT3G51150	AT3G14370
AT1G65730	AT5G16530	AT3G46040	AT5G43180	AT3G51270	AT3G14560
AT3G49810	AT2G46480	AT1G70700	AT1G33480	AT3G51290	AT3G14570
AT5G59070	AT2G31540	AT4G10450	AT3G13672	AT3G51450	AT3G14595
AT1G66270	AT4G29340	AT5G15960	AT5G49700	AT3G51530	AT3G14650
AT5G24900	AT4G00780	AT1G33600	AT5G18930	AT3G51620	AT3G14660
AT5G24960	AT1G65970	AT5G45680	AT3G27270	AT3G51750	AT3G14680
AT1G67590	AT5G48850	AT1G06200	AT5G12110	AT3G52040	AT3G14760
AT1G80520	AT3G46880	AT4G30350	AT1G77920	AT3G52090	AT3G14770
AT5G37800	AT2G23400	AT3G02190	AT4G22485	AT3G52170	AT3G14850
AT4G00480	AT3G14225	AT3G54090	AT5G39520	AT3G52180	AT3G14940
AT1G12420	AT1G72590	AT5G09830	AT5G37550	AT3G52390	AT3G15480
AT1G74500	AT5G51790	AT4G28060	AT3G11470	AT3G52580	AT3G15540
AT1G52070	AT4G16980	AT1G72170	AT5G66650	AT3G52860	AT3G15570
AT2G37390	AT1G73290	AT4G16390	AT3G61970	AT3G52890	AT3G15810
AT3G04330	AT2G33830	AT5G14050	AT4G25300	AT3G52905	AT3G15950
AT2G04170	AT1G64370	AT5G65207	AT3G15115	AT3G53190	AT3G16180
AT4G01670	AT5G56100	AT5G16040	AT4G22840	AT3G53220	AT3G16240
AT3G20840	AT5G14070	AT3G50550	AT3G24840	AT3G53450	AT3G16250
AT1G18870	AT2G11810	AT5G41685	AT5G24850	AT3G53500	AT3G16370
AT1G01190	AT4G11320	AT3G20600	AT3G05190	AT3G53800	AT3G16450
AT1G54890	AT5G50950	AT4G34290	AT5G11110	AT3G53940	AT3G16470
AT3G61890	AT3G50820	AT3G46320	AT1G20470	AT3G54000	AT3G16500
AT5G26290	AT4G28530	AT3G45970	AT4G09820	AT3G54080	AT3G16520
AT5G66800	AT1G33055	AT4G25490	AT1G55320	AT3G54110	AT3G16560
AT5G15265	AT4G20820	AT1G22270	AT2G39510	AT3G54420	AT3G16570
AT3G50610	AT1G73220	AT3G58660	AT1G12370	AT3G54640	AT3G16800
AT2G25980	AT3G52840	AT3G48500	AT5G04660	AT3G54820	AT3G16850
AT4G11050	AT1G55240	AT3G23550	AT4G19460	AT3G54970	AT3G16920
AT1G05835	AT5G19870	AT1G63680	AT5G44390	AT3G55010	AT3G17100
AT3G15700	AT1G57980	AT2G13100	AT1G73040	AT3G55170	AT3G17380
AT3G16300	AT3G45130	AT5G23290	AT5G19580	AT3G55510	AT3G17998
AT5G20710	AT1G67910	AT5G63570	AT1G05260	AT3G55605	AT3G18000
AT2G41312	AT4G35770	AT5G24020	AT1G07620	AT3G55620	AT3G18050
AT3G12220	AT2G02300	AT2G06010	AT4G33420	AT3G55760	AT3G18200
AT2G44910	AT2G31585	AT1G02370	AT2G40200	AT3G56070	AT3G18780
AT3G03290	AT5G24030	AT1G26880	AT2G37100	AT3G56120	AT3G18830
AT2G21510	AT1G80440	AT1G11740	AT5G66270	AT3G56270	AT3G19030
AT1G76620	AT2G15880	AT1G76560	AT4G34060	AT3G56330	AT3G19200
AT1G33090	AT4G39770	AT1G11545	AT1G35830	AT3G56490	AT3G19260
AT4G33145	AT2G14095	AT5G28450	AT5G11260	AT3G56510	AT3G19370
AT5G66080	AT1G06090	AT1G52030	AT4G38340	AT3G56690	AT3G19390
AT5G38940	AT4G01600	AT2G42040	AT3G57680	AT3G56870	AT3G19480
AT4G22217	AT4G29905	AT3G57930	AT3G23120	AT3G56990	AT3G19553
AT3G20140	AT2G46220	AT3G18600	AT4G11990	AT3G57000	AT3G19680
AT5G49870	AT1G02340	AT5G53650	AT3G21420	AT3G57010	AT3G19710
AT4G04930	AT3G61060	AT1G22885	AT5G06300	AT3G57070	AT3G19800
AT5G57785	AT4G37070	AT1G65845	AT2G45210	AT3G57140	AT3G19850
AT3G49630	AT1G70890	AT5G64620	AT4G24010	AT3G57150	AT3G20130
AT1G29395	AT4G35160	AT4G03150	AT4G36830	AT3G57160	AT3G20370
AT3G16400	AT4G23700	AT3G44260	AT1G21140	AT3G57360	AT3G20450
AT5G02230	AT1G56630	AT4G24920	AT2G23690	AT3G57520	AT3G20470
AT3G03450	AT1G03070	AT4G38550	AT2G03590	AT3G57660	AT3G20510
AT3G60690	AT4G23680	AT2G32220	AT4G28290	AT3G57830	AT3G20570
AT5G25830	AT4G04810	AT1G61580	AT2G31160	AT3G57860	AT3G20820
AT3G25700	AT1G11175	AT3G45050	AT1G10155	AT3G57880	AT3G20860
AT5G15410	AT5G40690	AT1G71790	AT4G04490	AT3G57940	AT3G21190
AT4G16670	AT3G61198	AT5G35620	AT5G67460	AT3G58010	AT3G21240
AT3G16420	AT4G38060	AT4G14103	AT1G63530	AT3G58460	AT3G21250
AT1G31770	AT1G70420	AT2G20450	AT5G01740	AT3G58470	AT3G21260
AT1G72210	AT3G56080	AT1G30820	AT5G64230	AT3G58520	AT3G21550
AT3G26450	AT2G36430	AT3G49940	AT5G10310	AT3G58660	AT3G21560
AT1G06000	AT4G16750	AT5G05600	AT3G16510	AT3G59550	AT3G21670
AT1G14860	AT3G07310	AT4G33640	ATCG01040	AT3G59650	AT3G21680
AT3G24420	AT3G49790	AT1G54217	AT3G29680	AT3G59670	AT3G21690
AT3G30350	AT5G10230	AT5G26800	AT1G75170	AT3G59680	AT3G21710
AT4G39950	AT5G60650	AT5G63500	AT2G37900	AT3G59760	AT3G21770
AT4G32870	AT2G34500	AT4G25990	AT4G14465	AT3G59820	AT3G21870
AT4G19410	AT1G71910	AT4G11211	AT5G58310	AT3G60360	AT3G21950
AT3G20370	AT5G48412	AT3G20890	AT3G19970	AT3G60640	AT3G22104
AT1G64660	AT4G27745	AT5G26040	AT2G43150	AT3G60660	AT3G22210
AT5G42510	AT1G70850	AT5G12240	AT5G66620	AT3G60690	AT3G22240
AT3G48690	AT5G55970	AT4G15660	AT3G05630	AT3G60880	AT3G22600
AT1G64590	AT5G66052	AT1G29250	AT4G06534	AT3G60980	AT3G22620
AT3G50630	AT4G36540	AT4G19100	AT2G35700	AT3G61620	AT3G23080
AT3G32030	AT4G19370	AT1G27350	AT3G61900	AT3G61900	AT3G23090
AT3G16460	AT1G76460	AT3G06680	AT4G16745	AT3G62050	AT3G23340
AT1G64930	AT1G27110	AT5G57550	AT1G01250	AT3G62100	AT3G23430
AT4G16140	AT5G44410	AT3G17170	AT3G14280	AT3G62140	AT3G23660
AT3G06840	AT1G59590	AT3G48100	AT3G50560	AT3G62320	AT3G23690
AT1G22360	AT4G34881	AT1G69200	AT5G53870	AT3G62760	AT3G23730
AT5G24410	AT3G54720	AT5G11070	AT4G38560	AT3G62970	AT3G23760
AT3G27884	AT5G42825	AT3G28370	AT5G10100	AT3G63090	AT3G23805
AT5G26260	AT5G62100	AT1G21190	AT3G10150	AT3G63130	AT3G23810
AT1G30410	AT2G46680	AT3G21300	AT4G23320	AT3G63210	AT3G23820
AT1G62810	AT5G62380	AT5G50375	AT2G30210	AT3G63240	AT3G24670
AT5G41120	AT5G14940	AT3G16450	AT1G62870	AT3G66652	AT3G25500
AT1G76790	AT4G18197	AT2G21195	AT3G13650	AT4G00110	AT3G25600
AT5G04330	AT5G42210	AT5G15700	AT2G22510	AT4G00490	AT3G25690
AT4G11190	AT2G36410	AT2G24290	AT4G30980	AT4G00730	AT3G25900
AT4G23590	AT1G44160	AT3G25717	AT5G59220	AT4G00750	AT3G25930
AT4G23420	AT4G30670	AT2G27840	AT1G17590	AT4G00950	AT3G26200
AT1G73260	AT3G47040	AT5G53940	AT1G77200	AT4G01270	AT3G26210
AT3G25770	AT5G46090	AT5G27395	AT1G02390	AT4G01460	AT3G26300
AT5G66985	AT3G55990	AT3G09735	AT1G23200	AT4G01790	AT3G26330
AT4G29740	AT1G06120	AT4G25470	AT5G05790	AT4G01880	AT3G26440
AT3G45780	AT3G29630	AT3G51660	AT1G19640	AT4G01990	AT3G26450
AT1G33100	AT3G56290	AT3G57190	AT1G15150	AT4G02050	AT3G26460
AT1G53990	AT4G15740	AT5G54190	AT1G69720	AT4G02060	AT3G26470
AT2G31945	AT4G35750	AT1G73760	AT1G71490	AT4G02220	AT3G26520
AT3G13730	AT1G68200	AT2G43620	AT4G33610	AT4G02230	AT3G26690
AT5G41590	AT5G51780	AT2G46540	AT5G45850	AT4G02290	AT3G26960
AT2G36870	AT1G14185	AT5G64816	AT3G59580	AT4G02360	AT3G27170
AT5G65340	AT1G70885	AT5G39210	AT1G45545	AT4G02400	AT3G27200
AT3G19500	AT3G45070	AT3G59100	AT2G28260	AT4G02460	AT3G27690
AT3G51750	AT3G05165	AT1G14880	AT3G57010	AT4G02610	AT3G27770
AT3G05770	AT3G16210	AT5G49550	AT2G15490	AT4G02750	AT3G27880
AT1G10680	AT1G73885	AT1G52930	AT2G25000	AT4G02780	AT3G28040
AT3G23360	AT3G46170	AT1G15390	AT3G19580	AT4G02820	AT3G28050
AT1G55440	AT5G27200	AT5G61440	AT4G30230	AT4G02930	AT3G28180
AT1G48070	AT2G33850	AT1G10770	AT3G51180	AT4G03100	AT3G28200
AT3G12970	AT3G03470	AT2G32090	AT2G41510	AT4G03180	AT3G28270
AT5G67400	AT4G25170	AT5G51100	AT5G66480	AT4G03210	AT3G28310
AT2G30550	AT1G73750	AT3G14900	AT1G65870	AT4G03230	AT3G28320
AT2G46270	AT1G69252	AT1G52720	AT2G15310	AT4G03240	AT3G28550
AT1G09390	AT1G50290	AT5G05710	AT2G25530	AT4G03960	AT3G28740
AT1G60270	AT2G37750	AT5G28630	AT3G28150	AT4G04190	AT3G28910
AT3G20660	AT2G15890	AT4G36515	AT5G06250	AT4G04610	AT3G29240
AT4G33120	AT4G33960	AT1G70800	AT5G01840	AT4G04870	AT3G42800
AT4G13110	AT3G57920	AT2G18900	AT1G03990	AT4G04940	AT3G43270
AT2G35210	AT4G08290	AT5G02610	AT5G15600	AT4G04950	AT3G43430
AT1G45015	AT1G79270	AT3G13230	AT3G23510	AT4G05390	AT3G43720
AT4G38770	AT1G27380	AT5G52370	AT1G30840	AT4G05410	AT3G43960
AT1G14240	AT5G58330	AT5G08610	AT2G20700	AT4G05440	AT3G44190
AT2G46890	AT3G12520	AT2G18196	AT5G46140	AT4G05520	AT3G44320
AT4G26010	AT4G02850	AT3G27210	AT1G16300	AT4G07410	AT3G44540
AT2G47530	AT5G49710	AT2G29720	ATCG00130	AT4G08590	AT3G44990
AT3G62680	AT3G24927	AT2G45695	AT4G36770	AT4G08940	AT3G45230
AT3G49960	AT4G18205	AT2G47880	AT3G62960	AT4G08950	AT3G45640
AT5G60890	AT3G03500	AT5G65495	AT5G45960	AT4G09020	AT3G45710
AT5G59480	AT2G40110	AT3G27030	AT1G50110	AT4G09550	AT3G45780
AT5G59570	AT3G21710	AT1G49245	AT4G33550	AT4G09760	AT3G45970
AT1G65570	AT5G16600	AT2G06050	AT4G38530	AT4G10280	AT3G46280
AT3G14540	AT1G67810	AT2G27970	AT5G55570	AT4G10620	AT3G46490
AT3G29575	AT4G14940	AT4G26720	AT5G15900	AT4G10640	AT3G46900
AT4G37400	AT1G79620	AT1G16850	AT5G06800	AT4G11060	AT3G47380
AT1G23850	AT3G47620	AT3G57062	AT2G15440	AT4G11130	AT3G47510
AT1G34330	AT1G55390	AT4G11360	AT4G12080	AT4G12130	AT3G47540
AT5G25020	AT3G05890	AT2G32060	AT5G46500	AT4G12240	AT3G47560
AT2G43535	AT3G06330	AT4G38490	AT3G13784	AT4G12300	AT3G48200
AT1G17190	AT3G61630	AT4G04925	AT5G25830	AT4G12540	AT3G48350
AT1G02570	AT2G18560	AT3G57490	AT5G57840	AT4G12550	AT3G48460
AT3G17860	AT5G23750	AT4G36970	AT2G19590	AT4G12600	AT3G48720
AT1G70430	AT1G10682	AT2G22570	AT4G21940	AT4G12750	AT3G48740
AT1G66280	AT3G10020	AT1G26390	ATCG00710	AT4G12910	AT3G48920
AT2G22930	AT5G20700	AT5G62290	AT1G70985	AT4G12980	AT3G49220
AT1G28570	AT2G42890	AT5G52050	AT3G44300	AT4G13050	AT3G49780
AT1G20490	AT5G36180	AT1G06080	AT3G21890	AT4G13070	AT3G49845
AT3G02850	AT5G17450	AT1G18400	AT4G01430	AT4G13630	AT3G49960
AT1G58270	AT5G67030	AT1G28395	AT1G30650	AT4G13640	AT3G50260
AT5G63530	AT3G20340	AT5G59300	AT4G10500	AT4G13690	AT3G50270
AT1G77131	AT1G14870	AT1G27435	AT5G39610	AT4G13780	AT3G50400
AT2G18050	AT5G54980	AT5G42060	AT5G66600	AT4G14660	AT3G50440
AT5G09980	AT4G20240	AT2G41990	AT1G43800	AT4G14680	AT3G50560
AT2G37370	AT5G57670	AT1G53230	AT4G00890	AT4G14690	AT3G50640
AT4G30650	AT1G31820	AT5G28640	AT5G67520	AT4G15130	AT3G50830
AT3G16410	AT4G04830	AT3G57430	AT1G52800	AT4G15570	AT3G50890
AT5G19097	AT2G44940	ATCG00020	AT2G29065	AT4G15640	AT3G50900
AT3G61150	AT1G44770	AT1G80245	AT1G79480	AT4G15730	AT3G50970
AT1G73010	AT4G04972	AT1G63180	AT5G40540	AT4G15770	AT3G51030
AT5G02000	AT1G76020	AT5G48840	AT1G72600	AT4G15830	AT3G51240
AT3G46700	AT4G23493	AT3G07430	AT4G35030	AT4G15900	AT3G51420
AT5G02170	AT4G08930	AT1G09330	AT3G25510	AT4G15910	AT3G51430
AT5G42900	AT2G46550	AT2G35736	AT2G35910	AT4G16265	AT3G51440
AT1G02310	AT4G16920	AT5G46520	AT5G40690	AT4G16442	AT3G51660
AT5G36140	AT4G05150	AT5G63670	AT2G26040	AT4G16563	AT3G51860
AT5G17460	AT1G68725	AT1G18850	AT5G43980	AT4G16620	AT3G51870
AT1G66020	AT5G44610	AT2G37678	AT4G24700	AT4G16630	AT3G51895
AT3G15990	AT3G48115	AT5G44210	AT1G74650	AT4G16800	AT3G52340
AT1G16370	AT1G70895	AT3G12710	AT1G05420	AT4G16970	AT3G52360
AT2G38760	AT2G47500	AT1G31660	AT5G15830	AT4G17150	AT3G52370
AT4G28840	AT4G38932	AT5G20935	AT3G14060	AT4G17260	AT3G52470
AT3G23080	AT4G13530	AT2G24645	AT3G02500	AT4G17350	AT3G52500
AT1G74080	AT3G23700	AT5G49900	AT5G11590	AT4G17760	AT3G52720
AT3G01900	AT3G63280	AT1G78970	AT3G08970	AT4G17770	AT3G52840
AT3G17110	AT4G14010	AT1G48460	AT4G00870	AT4G17870	AT3G52900
AT5G42930	AT2G14910	AT3G20240	AT4G16680	AT4G18520	AT3G52920
AT3G29635	AT3G14050	AT2G19800	AT2G47780	AT4G18570	AT3G53250
AT1G61950	AT3G03870	AT1G74930	AT5G38240	AT4G18593	AT3G53260
AT2G38750	AT5G18850	AT1G34380	AT4G26120	AT4G18750	AT3G53420
AT3G07490	AT2G39050	AT1G08500	AT3G62740	AT4G18810	AT3G53470
AT1G43160	AT2G15230	AT1G31335	AT3G51490	AT4G19160	AT3G54120
AT5G44417	AT5G03995	AT2G32380	AT4G28700	AT4G19400	AT3G54140
AT5G42580	AT5G66790	AT5G06550	AT1G14490	AT4G20020	AT3G54200
AT4G24040	AT4G02005	AT1G16110	AT1G07400	AT4G21100	AT3G54400
AT5G48110	AT5G53110	AT4G27620	AT3G06690	AT4G21140	AT3G54590
AT5G19100	AT5G42180	AT3G53530	AT1G62975	AT4G21510	AT3G54690
AT2G18620	AT3G15358	AT1G17147	AT5G38340	AT4G21800	AT3G54770
AT1G79310	AT1G65845	AT5G40970	AT5G67245	AT4G21820	AT3G54810
AT3G53960	AT1G07700	AT2G20490	AT1G77855	AT4G22200	AT3G54990
AT2G17330	AT3G56400	AT5G37260	AT4G27480	AT4G22250	AT3G55130
AT1G73780	AT1G19660	AT4G10100	AT3G59220	AT4G22260	AT3G55360
AT5G04370	AT5G02840	AT5G19750	AT5G57320	AT4G22490	AT3G55420
AT4G29930	AT1G54500	AT5G46710	AT2G28400	AT4G22753	AT3G55630
AT3G54820	AT1G13130	AT3G53630	AT1G07450	AT4G22770	AT3G56060
AT4G28703	AT5G12870	AT1G71130	AT5G49680	AT4G22860	AT3G56080
AT2G25150	AT3G50810	AT4G29430	AT3G57670	AT4G23490	AT3G56170
AT5G59580	AT5G24735	AT2G30870	AT1G65890	AT4G23540	AT3G56240
AT3G14395	AT3G19340	AT1G54570	AT2G39560	AT4G23590	AT3G56480
AT4G13290	AT1G55152	AT4G38100	AT1G02380	AT4G23620	AT3G57020
AT4G37060	AT1G20440	AT3G12600	AT1G33102	AT4G23750	AT3G57410
AT4G13280	AT4G39795	AT5G61600	AT5G59510	AT4G23760	AT3G57420
AT1G62190	AT2G26570	AT1G02280	AT2G18600	AT4G23860	AT3G57790
AT4G38740	AT1G69890	AT1G70190	AT1G52565	AT4G23950	AT3G57800
AT4G29520	AT1G11530	AT3G27180	AT1G22220	AT4G24040	AT3G58120
AT1G13260	AT4G32150	AT4G31060	AT1G69230	AT4G24270	AT3G58620
AT4G38810	AT2G40900	AT1G73940	AT1G31750	AT4G24710	AT3G58990
AT5G14370	AT1G20620	AT1G76890	AT5G05350	AT4G24830	AT3G59050
AT3G54990	AT2G04690	AT3G58530	AT5G10970	AT4G25120	AT3G59052
AT4G16500	AT1G61795	AT3G02060	AT4G01910	AT4G25240	AT3G59060
AT4G18020	AT4G15610	AT4G36410	AT5G49330	AT4G25280	AT3G59080
AT1G73160	AT2G40230	AT4G31800	AT2G04795	AT4G25340	AT3G59140
AT5G28913	AT3G05155	AT1G06010	AT4G03450	AT4G25600	AT3G59220
AT5G51490	AT3G52105	AT1G61667	ATCG00590	AT4G25630	AT3G59340
AT1G09210	AT1G48670	AT5G47680	AT4G15248	AT4G25710	AT3G59940
AT4G31320	AT2G34420	AT4G15770	AT1G27940	AT4G25730	AT3G60080
AT2G16380	AT1G05320	AT1G45145	AT4G39720	AT4G25835	AT3G60130
AT1G15290	AT5G09978	AT1G50490	AT4G30097	AT4G25880	AT3G60390
AT5G23220	AT1G66725	AT4G24570	AT5G11990	AT4G25890	AT3G60450
AT1G27020	AT2G26355	AT1G13920	AT5G17780	AT4G26080	AT3G60520
AT4G15340	AT3G22760	AT5G57123	AT2G47670	AT4G26110	AT3G60540
AT5G20950	AT2G20550	AT4G27652	AT3G02885	AT4G26190	AT3G61430
AT5G63980	AT4G08300	AT3G24515	AT4G01060	AT4G26460	AT3G61460
AT3G60280	AT2G02360	AT2G30766	AT2G25820	AT4G26530	AT3G61490
AT5G65020	AT1G26670	AT5G46600	AT3G11402	AT4G26600	AT3G61640
AT1G53940	AT1G29800	AT1G17510	ATMG00080	AT4G26660	AT3G61890
AT1G09090	AT2G20740	AT3G61160	AT4G00700	AT4G26760	AT3G62020
AT1G65860	AT5G64040	AT1G65700	AT1G53790	AT4G26780	AT3G62040
AT4G22235	AT4G11330	AT4G15700	AT5G64510	AT4G27010	AT3G62110
AT5G05250	AT1G34040	AT5G14105	AT1G21910	AT4G27380	AT3G62150
AT4G27070	AT5G01520	AT3G43960	AT4G36430	AT4G27450	AT3G62160
AT1G24100	AT5G18640	AT2G29590	AT3G57540	AT4G27490	AT3G62270
AT5G19520	AT1G75750	AT3G06950	AT3G19270	AT4G27510	AT3G62600
AT1G60870	AT1G68795	AT4G28450	AT1G43910	AT4G27620	AT3G62660
AT5G15230	AT4G27740	AT5G05950	AT2G46970	AT4G27660	AT3G62680
AT1G05280	AT3G60520	AT1G01210	AT1G10585	AT4G27820	AT3G63110
AT1G74100	AT3G46630	AT3G55380	AT5G19970	AT4G27850	AT3G63120
AT1G33540	AT1G58235	AT4G25225	AT3G14850	AT4G27900	AT3G63200
AT3G61490	AT2G17820	AT1G49560	AT2G41150	AT4G27940	AT4G00050
AT4G25434	AT2G45630	AT3G27360	AT1G62370	AT4G28100	AT4G00080
AT5G10180	AT2G01950	AT1G27695	AT3G09910	AT4G28190	AT4G00150
AT4G39675	AT1G53560	AT2G37990	AT4G40010	AT4G28200	AT4G00330
AT1G66950	AT5G35200	AT1G19020	AT1G04600	AT4G28390	AT4G00360
AT4G33590	AT3G48940	AT4G34900	AT5G02440	AT4G28450	AT4G00400
AT3G09330	AT1G63180	AT3G19508	AT3G16175	AT4G28560	AT4G00440
AT1G14890	AT3G21070	AT1G05030	AT1G79770	AT4G28590	AT4G00670
AT5G05900	AT2G47400	AT4G30330	AT5G12970	AT4G28720	AT4G00780
AT1G47630	AT5G23280	AT1G52400	AT2G34960	AT4G28820	AT4G00880
AT1G10400	AT4G25940	AT3G15540	AT5G55470	AT4G28950	AT4G01070
AT2G41290	AT1G73680	AT1G65310	AT1G23550	AT4G29080	AT4G01120
AT4G29700	AT3G09540	AT4G15800	ATCG00340	AT4G29170	AT4G01330
AT1G26700	AT3G19900	AT2G16650	AT3G51070	AT4G29510	AT4G01410
AT5G17490	AT3G44798	AT2G39660	AT1G80820	AT4G29820	AT4G01430
AT4G13260	AT3G26890	AT1G72330	AT2G21550	AT4G30080	AT4G01480
AT3G13980	AT2G43550	AT1G13740	AT5G19870	AT4G30340	AT4G01680
AT1G62560	AT4G36900	AT4G17470	AT3G06520	AT4G30760	AT4G01950
AT4G14040	AT2G43150	AT4G16500	AT5G54240	AT4G30800	AT4G02090
AT1G54010	AT5G51795	AT1G19240	AT1G61800	AT4G30810	AT4G02130
AT5G05730	AT3G26720	AT2G43540	AT1G13130	AT4G30840	AT4G02270
AT5G43570	AT2G39890	AT3G12587	AT4G11350	AT4G30870	AT4G02330
AT5G03680	AT1G08570	AT5G38060	AT2G22920	AT4G30930	AT4G02500
AT5G17960	AT1G62990	AT1G26470	AT2G48090	AT4G31240	AT4G02920
AT1G05650	AT5G16490	AT5G13240	AT1G71890	AT4G31500	AT4G03070
AT3G47380	AT3G04350	AT5G39790	AT1G01660	AT4G31540	AT4G03140
AT5G06730	AT5G44920	AT5G26260	AT4G01380	AT4G31550	AT4G03190
AT4G13310	AT1G03380	AT2G17705	AT5G58500	AT4G31810	AT4G03400
AT3G29670	AT2G18280	AT2G01755	AT4G38080	AT4G32240	AT4G03560
AT4G24350	AT2G34340	AT5G66080	AT3G62040	AT4G32400	AT4G04460
AT4G37630	AT5G42655	AT2G39500	AT3G22620	AT4G32520	AT4G04840
AT5G54390	AT1G27290	AT4G31620	AT1G20990	AT4G32720	AT4G05590
AT1G21050	AT3G56480	AT2G43060	AT5G59680	AT4G33140	AT4G08150
AT4G23690	AT1G78130	AT5G56540	AT2G24010	AT4G33200	AT4G08290
AT5G43420	AT1G56280	AT1G48360	AT3G18010	AT4G33400	AT4G08300
AT1G31230	AT2G26030	AT5G08620	AT1G79170	AT4G33540	AT4G08685
AT3G15810	AT5G23410	AT5G44565	AT2G04050	AT4G33620	AT4G08850
AT5G43540	AT1G27670	AT5G03960	AT1G57560	AT4G34970	AT4G09030
AT5G60520	AT4G35560	AT1G57610	AT2G33240	AT4G34990	AT4G09160
AT3G03780	AT3G19553	AT5G15802	AT2G18120	AT4G35050	AT4G09350
AT5G57500	AT2G36830	AT1G55675	AT1G66810	AT4G35070	AT4G09460
AT3G61590	AT3G14067	AT1G68500		AT4G35490	AT4G09890
AT5G23810	AT3G13450	AT3G06160		AT4G35630	AT4G10840
AT2G05440	AT4G37470	AT5G48870		AT4G35930	AT4G11190
AT5G26230	AT5G54080	AT5G15640		AT4G36020	AT4G11290
AT1G01110	AT1G28100	AT1G02450		AT4G36220	AT4G12030
AT5G54810	AT1G01360	AT3G47380		AT4G36290	AT4G12390
AT2G43100	AT5G10410	AT1G15440		AT4G36420	AT4G12420
AT5G38100	AT1G56550	AT3G05660		AT4G36580	AT4G12470
AT5G38450	AT2G02710	AT2G19350		AT4G36680	AT4G12730
AT2G39518	AT2G02800	AT4G35480		AT4G36830	AT4G12970
AT1G53440	AT1G22930	AT1G16960		AT4G36880	AT4G13180
AT2G02060	AT1G36370	AT3G10530		AT4G36900	AT4G13580
AT5G61420	AT5G57150	AT1G28480		AT4G36910	AT4G13770
AT4G11880	AT4G18640	AT3G10090		AT4G36930	AT4G13840
AT4G27560	AT3G61300	AT3G55510		AT4G37090	AT4G14010
AT1G48510	AT2G29660	AT1G29500		AT4G37170	AT4G14020
AT1G63820	AT1G73660	AT1G27730		AT4G37430	AT4G14360
AT5G37990	AT1G52540	AT5G23510		AT4G37490	AT4G14540
AT5G07460	AT1G72180	AT1G30720		AT4G37590	AT4G14550
AT1G77530	AT1G78110	AT3G13160		AT4G37650	AT4G15160
AT2G23680	AT1G67510	AT2G18250		AT4G37670	AT4G15490
AT5G01740	AT2G14080	AT1G76600		AT4G37870	AT4G15545
AT3G63110	AT2G39510	AT3G54150		AT4G37910	AT4G15610
AT3G45610	AT1G08380	AT5G50810		AT4G38010	AT4G15620
AT1G02460	AT2G22990	AT4G02380		AT4G38100	AT4G15800
AT3G63380	AT5G03310	AT3G49620		AT4G38150	AT4G16260
AT2G31081	AT2G25900	AT2G25720		AT4G38210	AT4G16410
AT1G46480	AT5G35790	AT4G22770		AT4G38370	AT4G16515
AT5G66816	AT5G25130	AT5G61310		AT4G38380	AT4G16670
AT3G61400	AT3G20680	AT4G25630		AT4G38440	AT4G16690
AT2G32487	AT3G27025	AT2G16710		AT4G38580	AT4G16890
AT3G30180	AT2G05310	AT5G14710		AT4G38900	AT4G16980
AT1G67560	AT5G43440	AT2G02410		AT4G39210	AT4G17030
AT1G20190	AT5G13770	AT5G47455		AT4G39260	AT4G17215
AT5G40630	AT5G20670	AT4G37110		AT4G39300	AT4G17245
AT1G12950	AT1G10220	AT4G29660		AT4G39500	AT4G17280
AT1G64460	AT1G08900	AT3G63110		AT4G39540	AT4G17340
AT3G43270	AT2G05100	AT1G54010		AT4G39630	AT4G17460
AT3G62720	AT1G17147	AT3G15140		AT4G39790	AT4G17470
AT2G02810	AT3G45290	AT5G59820		AT4G39940	AT4G17530
AT4G28290	AT3G08940	AT1G15480		AT4G39980	AT4G17695
AT2G46140	AT1G75690	AT3G51870		AT5G01075	AT4G17800
AT1G17750	AT5G62330	AT3G20510		AT5G01230	AT4G17900
AT1G50580	AT3G18773	AT5G54970		AT5G01290	AT4G18030
AT3G25780	AT1G68010	AT1G58370		AT5G01450	AT4G18070
AT4G20210	AT5G18130	AT4G02550		AT5G01470	AT4G18290
AT5G43380	AT2G37450	AT3G27420		AT5G01500	AT4G18425
AT4G21310	AT5G24490	AT3G21540		AT5G01770	AT4G18430
AT3G60540	AT1G10070	AT1G72260		AT5G01910	AT4G18640
AT1G43910	AT5G16410	AT1G54020		AT5G02010	AT4G18670
AT2G40750	AT1G23740	AT4G01985		AT5G02050	AT4G18710
AT1G75710	AT2G22980	AT2G24440		AT5G02070	AT4G18740
AT5G59010	AT3G60490	AT1G02640		AT5G02150	AT4G18780
AT2G20710	AT3G54890	AT1G07960		AT5G02180	AT4G18950
AT5G48360	AT1G73390	AT2G30750		AT5G02230	AT4G18970
AT2G21050	AT1G54780	AT5G09320		AT5G02490	AT4G19030
AT4G39400	AT4G21280	AT3G03630		AT5G02520	AT4G19120
AT4G39800	AT4G25080	AT5G44430		AT5G02550	AT4G19380
AT5G02490	AT1G61520	AT4G16515		AT5G02590	AT4G19420
AT5G52170	AT5G54270	AT5G06660		AT5G02820	AT4G19530
AT1G76500	AT3G47470	AT3G50260		AT5G03860	AT4G19670
AT5G49910	AT1G80920	AT2G44040		AT5G04040	AT4G19880
AT3G13470	AT1G76590	AT2G12170		AT5G04220	AT4G20070
AT2G03090	AT5G01530	AT3G18510		AT5G04510	AT4G20140
AT1G54050	AT5G21940	AT5G63880		AT5G04660	AT4G20260
AT4G33800	AT4G02770	AT1G27330		AT5G04670	AT4G20300
AT1G32190	AT4G12800	AT1G15250		AT5G04820	AT4G20390
AT1G26870	AT2G30570	AT5G61220		AT5G05210	AT4G20460
AT2G46850	AT2G20260	AT3G49550		AT5G05560	AT4G20780
AT5G22580	AT5G17300	AT1G06160		AT5G05640	AT4G20840
AT5G48130	AT3G61870	AT5G39020		AT5G05730	AT4G21310
AT4G31290	AT1G64720	AT3G16870		AT5G05890	AT4G21400
AT4G37940	AT2G47450	AT1G80840		AT5G05990	AT4G21850
AT4G17940	AT3G16140	AT1G11170		AT5G06000	AT4G21960
AT4G28190	AT1G52870	AT3G57940		AT5G06190	AT4G22010
AT3G02210	AT2G38460	AT2G37690		AT5G06210	AT4G22130
AT1G68560	AT1G66460	AT1G05300		AT5G06480	AT4G22540
AT3G62980	AT5G02160	AT1G05020		AT5G06550	AT4G22570
AT1G50060	AT3G26510	AT1G18710		AT5G06590	AT4G22730
AT5G06210	AT5G52120	AT5G56100		AT5G06910	AT4G23050
AT2G04025	AT5G25280	AT3G16380		AT5G06950	AT4G23180
AT3G03980	AT1G44318	AT1G19530		AT5G07040	AT4G23290
AT2G37860	AT1G48700	AT2G24395		AT5G07290	AT4G23300
AT1G10760	AT1G74470	AT3G04230		AT5G07800	AT4G23400
AT4G00490	AT4G27440	AT1G49540		AT5G07910	AT4G23600
AT1G52720	AT4G04692	AT1G47395		AT5G08180	AT4G23670
AT3G46970	AT2G32150	AT2G18330		AT5G08260	AT4G23690
AT1G46264	AT1G72890	AT2G24210		AT5G08400	AT4G23700
AT5G37500	AT3G17040	AT4G15610		AT5G08565	AT4G23710
AT5G09300	AT5G21170	AT4G37540		AT5G08600	AT4G23820
AT4G15910	AT2G40100	AT1G70350		AT5G08620	AT4G23870
AT4G16770	AT1G14960	AT2G16270		AT5G09240	AT4G23890
AT4G26880	AT5G51390	AT3G52040		AT5G09250	AT4G24050
AT2G21130	AT5G19940	AT5G16950		AT5G09270	AT4G24060
AT5G39820	AT4G01330	AT3G05890		AT5G09300	AT4G24120
AT1G33280	AT5G19120	AT4G26810		AT5G09380	AT4G24140
AT2G22840	AT2G29650	AT5G19151		AT5G09420	AT4G24510
AT3G13620	AT1G50900	AT1G14120		AT5G09440	AT4G24700
AT4G39460	AT5G04000	AT2G43590		AT5G09590	AT4G24780
AT5G10300	AT4G24015	AT5G59200		AT5G09770	AT4G25620
AT5G14920	AT1G73655	AT1G78450		AT5G09840	AT4G25640
AT3G29320	AT4G18550	AT1G20610		AT5G09960	AT4G25780
AT1G53170	AT3G55290	AT4G01026		AT5G10070	AT4G25810
AT2G28790	AT4G31510	AT4G05410		AT5G10240	AT4G25820
AT5G62530	AT1G17430	AT3G49170		AT5G10380	AT4G25830
AT4G26700	AT3G18080	AT4G24370		AT5G10540	AT4G25960
AT2G36400	AT5G13630	AT3G53850		AT5G10730	AT4G25990
AT5G24610	AT3G02620	AT3G50630		AT5G10820	AT4G26010
AT1G06310	AT1G10140	AT5G36890		AT5G10860	AT4G26140
AT3G17680	AT1G76890	AT3G57770		AT5G10920	AT4G26320
AT3G04520	AT2G35260	AT4G04940		AT5G11150	AT4G26690
AT1G07290	AT1G01420	AT3G09060		AT5G11240	AT4G26940
AT4G15530	AT5G57180	AT4G24350		AT5G11300	AT4G27030
AT3G48460	AT5G60850	AT3G07568		AT5G11630	AT4G27260
AT3G28540	AT1G24130	AT2G20390		AT5G11780	AT4G27300
AT4G30020	AT1G67870	AT2G43610		AT5G11950	AT4G27410
AT3G13570	AT1G64355	AT1G07830		AT5G12080	AT4G27430
AT1G54690	AT5G64570	AT4G15520		AT5G12220	AT4G27435
AT5G10240	AT3G08490	AT4G28140		AT5G12410	AT4G27600
AT5G16290	AT2G17430	AT3G05900		AT5G13090	AT4G27710
AT4G01990	AT2G30360	AT2G42870		AT5G13290	AT4G27720
AT2G41650	AT3G02380	AT4G20090		AT5G13300	AT4G27860
AT5G41070	AT3G53100	AT2G42740		AT5G13520	AT4G28040
AT1G77670	AT5G52250	AT3G58690		AT5G13680	AT4G28080
AT5G25800	AT1G11380	AT4G24175		AT5G13700	AT4G28240
AT1G69380	AT1G48300	AT5G47630		AT5G13790	AT4G28270
AT3G02110	AT1G02205	AT4G25890		AT5G13830	AT4G28290
AT5G51590	AT2G31560	AT5G44620		AT5G13850	AT4G28780
AT4G34555	AT3G58490	AT1G52890		AT5G14000	AT4G29020
AT1G18250	AT1G49180	AT5G65920		AT5G14020	AT4G29100
AT3G04230	AT4G17730	AT1G30280		AT5G14050	AT4G29140
AT2G26180	AT2G42690	AT5G63820		AT5G14230	AT4G29190
AT3G22670	AT4G27700	AT1G74430		AT5G14450	AT4G29520
AT3G04770	AT2G23430	AT1G16790		AT5G14520	AT4G29950
AT1G67620	AT5G42590	AT1G21010		AT5G14580	AT4G30060
AT1G10230	AT3G26520	AT5G06760		AT5G14690	AT4G30170
AT5G24840	AT1G49470	AT5G64880		AT5G14760	AT4G30190
AT3G09480	AT3G24110	AT2G30020		AT5G14920	AT4G30280
AT3G02490	AT3G07650	AT4G34790		AT5G15520	AT4G30410
AT5G65450	AT3G45300	AT3G02820		AT5G15550	AT4G30440
AT4G11350	AT1G78680	AT5G64150		AT5G15725	AT4G30450
AT2G37890	AT1G74940	AT3G23830		AT5G15740	AT4G30460
AT3G05390	AT4G30690	AT5G44420		AT5G15750	AT4G30470
AT5G06000	AT1G80650	AT4G20780		AT5G15860	AT4G30610
AT1G16070	AT1G67365	AT1G77810		AT5G15920	AT4G30720
AT4G00750	AT1G44446	AT5G53360		AT5G16040	AT4G30850
AT2G17270	AT1G23870	AT2G40095		AT5G16060	AT4G30996
AT5G56980	AT4G28240	AT3G10930		AT5G16570	AT4G31320
AT1G15460	AT3G56250	AT2G27200		AT5G16690	AT4G31330
AT4G00200	AT4G12440	AT1G02860		AT5G16750	AT4G31730
AT1G55050	AT2G06520	AT4G19810		AT5G16850	AT4G31805
AT3G08860	AT3G46130	AT5G22840		AT5G16930	AT4G31910
AT5G24080	AT2G21560	AT1G22880		AT5G16950	AT4G32140
AT1G70630	AT2G39000	AT5G08400		AT5G17160	AT4G32150
AT2G46380	AT1G19000	AT5G25475		AT5G17270	AT4G32280
AT3G48700	AT2G24550	AT2G43510		AT5G17490	AT4G32410
AT5G53030	AT2G44380	AT4G37660		AT5G17520	AT4G32460
AT4G36620	AT1G18880	AT4G31790		AT5G17620	AT4G32980
AT5G43870	AT1G15820	AT5G63140		AT5G17630	AT4G33150
AT5G46350	AT3G54500	AT1G62770		AT5G17640	AT4G33220
AT5G39890	AT4G12690	AT3G28220		AT5G17650	AT4G33420
AT1G77700	AT4G01840	AT5G05590		AT5G17760	AT4G33490
AT2G38530	AT3G10420	AT5G15300		AT5G17990	AT4G33530
AT5G43860	AT5G24930	AT1G72140		AT5G18190	AT4G33550
AT4G22070	AT1G10660	AT1G55152		AT5G18250	AT4G33666
AT2G22770	AT4G16890	AT5G45470		AT5G18470	AT4G33790
AT3G14620	AT3G20100	AT3G10120		AT5G18490	AT4G33950
AT4G01700	AT4G32860	AT1G52410		AT5G18540	AT4G34050
AT2G34810	AT4G24580	AT2G38820		AT5G18750	AT4G34250
AT3G55120	AT2G42620	AT1G71050		AT5G18770	AT4G34560
AT3G12580	AT1G22540	AT2G04860		AT5G18820	AT4G34580
AT5G66170	AT4G28030	AT3G03010		AT5G18930	AT4G34600
AT1G71695	AT5G66190	AT5G48240		AT5G19300	AT4G34610
AT4G18360	AT5G56750	AT1G79700		AT5G19320	AT4G34630
AT1G22440	AT3G45310	AT2G23010		AT5G19520	AT4G34650
AT1G06570	AT1G49240	AT3G15060		AT5G19855	AT4G34760
AT2G38860	AT3G30875	AT4G38020		AT5G20160	AT4G34770
AT5G17050	AT1G06650	AT1G16430		AT5G20250	AT4G34830
AT5G17990	AT4G14270	AT4G20740		AT5G20400	AT4G35060
AT1G18970	AT1G21670	AT4G08770		AT5G21160	AT4G35320
AT1G77380	AT1G14790	AT2G26020		AT5G22320	AT4G35350
AT2G43060	AT2G27830	AT3G54970		AT5G22330	AT4G35470
AT4G25640	AT3G49930	AT2G44840		AT5G22370	AT4G35780
AT2G29500	AT4G37480	AT3G62450		AT5G22650	AT4G35840
AT1G02220	AT2G29060	AT2G34200		AT5G22880	AT4G35970
AT5G64410	AT5G36940	AT5G38890		AT5G23070	AT4G36010
AT5G45340	AT1G72160	AT3G25980		AT5G23250	AT4G36110
AT3G01970	AT5G59450	AT2G41730		AT5G23300	AT4G36250
AT1G55020	AT1G34340	AT4G28703		AT5G23420	AT4G36360
AT3G48920	AT3G10230	AT3G09780		AT5G23480	AT4G36410
AT1G58170	AT5G09960	AT4G31360		AT5G23590	AT4G36430
AT5G47230	AT5G66050	AT4G26240		AT5G23690	AT4G36500
AT1G72140	AT4G08920	AT3G18690		AT5G23710	AT4G36540
AT1G56430	AT1G69600	AT3G15395		AT5G23910	AT4G36610
AT5G39610	AT3G15356	AT5G22270		AT5G24970	AT4G36640
AT4G23670	AT2G03890	AT2G21710		AT5G25090	AT4G36670
AT2G38470	AT3G25560	AT5G56520		AT5G25415	AT4G37010
AT3G47510	AT1G05850	AT5G08340		AT5G25490	AT4G37080
AT5G13200	AT5G16540	AT1G15510		AT5G25590	AT4G37150
AT5G06640	AT1G79670	AT1G11950		AT5G25900	AT4G37250
AT1G62570	AT4G13830	AT1G60660		AT5G26110	AT4G37310
AT2G29450	AT1G30130	AT3G04720		AT5G26220	AT4G37330
AT4G24380	AT2G25070	AT5G24660		AT5G26570	AT4G37450
AT2G23290	AT5G06670	AT3G60200		AT5G26600	AT4G37730
AT2G29340	AT1G32700	AT1G16445		AT5G26670	AT4G37750
AT2G05520	AT5G57770	AT5G62865		AT5G26731	AT4G37790
AT3G50970	AT5G27320	AT2G29995		AT5G26910	AT4G37800
AT1G61340	AT3G10250	AT1G76955		AT5G26920	AT4G37980
AT5G48430	AT5G57830	AT3G07860		AT5G27330	AT4G38080
AT2G16005	AT2G14878	AT1G05205		AT5G27395	AT4G38400
AT1G22890	AT5G44790	AT5G15190		AT5G27400	AT4G38420
AT5G23840	AT1G66890	AT1G17410		AT5G27740	AT4G38520
AT5G19875	AT5G14120	AT1G71210		AT5G27860	AT4G38540
AT3G03990	AT5G25120	AT3G05810		AT5G27950	AT4G38550
AT2G42360	AT3G56240	AT3G15780		AT5G28610	AT4G38690
AT3G07420	AT1G64690	AT1G07070		AT5G28630	AT4G38770
AT2G37430	AT1G71692	AT4G15830		AT5G28640	AT4G38840
AT3G01730	AT5G64430	AT5G53045		AT5G33300	AT4G38850
AT4G21410	AT3G21390	AT1G34160		AT5G34940	AT4G38860
AT1G10970	AT2G38820	AT5G50335		AT5G35400	AT4G38950
AT1G47960	AT4G15960	AT1G78930		AT5G36950	AT4G39330
AT3G54640	AT3G17650	AT5G61160		AT5G37010	AT4G39350
AT1G12200	AT2G21970	AT3G23710		AT5G37540	AT4G39480
AT1G01660	AT3G13040	AT3G45430		AT5G37550	AT4G39640
AT1G59730	AT2G37170	AT5G09240		AT5G37710	AT4G39710
AT3G28930	AT5G01990	AT5G52850		AT5G37790	AT4G39730
AT1G25530	AT1G11210	AT3G06920		AT5G38110	AT4G39840
AT1G11330	AT5G36170	AT1G47278		AT5G38690	AT4G40060
AT5G26280	AT1G16880	AT1G16650		AT5G38720	AT4G40080
AT5G48070	AT1G53400	AT3G14080		AT5G38890	AT4G40090
AT5G53880	AT1G08510	AT5G42110		AT5G39350	AT5G01015
AT4G21400	AT1G74840	AT5G24920		AT5G39600	AT5G01210
AT2G15760	AT5G23210	AT1G19610		AT5G39710	AT5G01240
AT5G20230	AT4G29950	AT5G65880		AT5G39820	AT5G01620
AT1G80840	AT5G45100	AT4G12500		AT5G39840	AT5G01710
AT1G65500	AT5G13240	AT4G18590		AT5G39850	AT5G01712
AT5G05340	AT4G37080	AT3G26360		AT5G40270	AT5G01790
AT5G40990	AT2G43330	AT5G40700		AT5G40480	AT5G01800
AT2G26170	AT1G23390	AT1G28070		AT5G40550	AT5G01970
AT1G74590	AT5G24100	AT2G44300		AT5G40660	AT5G02420
AT1G66880	AT1G56700	AT3G09032		AT5G41280	AT5G02760
AT3G52450	AT3G27350	AT5G30495		AT5G41350	AT5G02780
AT1G70810	AT4G02100	AT3G46210		AT5G41620	AT5G03040
AT3G08640	AT1G50480	AT1G54650		AT5G41650	AT5G03120
AT5G04840	AT2G44500	AT2G31870		AT5G41685	AT5G03170
AT5G40390	AT3G29410	AT5G11240		AT5G41880	AT5G03240
AT4G19200	AT3G18200	AT1G15800		AT5G42060	AT5G03260
AT2G02850	AT5G41080	AT1G10990		AT5G42250	AT5G03380
AT3G11340	AT5G22310	AT1G64380		AT5G42480	AT5G03510
AT3G24770	AT3G05800	AT5G54145		AT5G42540	AT5G03555
AT2G39660	AT4G31470	AT2G26010		AT5G43170	AT5G03610
AT5G52750	AT5G48900	AT1G76650		AT5G43720	AT5G03630
AT5G43170	AT5G11540	AT3G17668		AT5G43810	AT5G03760
AT3G52870	AT1G30690	AT2G18690		AT5G44010	AT5G04140
AT5G42830	AT1G32090	AT5G62920		AT5G44460	AT5G04200
AT2G02990	AT3G05900	AT2G38940		AT5G44700	AT5G04340
AT3G05190	AT4G37240	AT4G27490		AT5G44720	AT5G04470
AT5G17430	AT3G28180	AT3G60480		AT5G44730	AT5G04530
AT1G30530	AT3G58620	AT3G09085		AT5G44930	AT5G04930
AT3G50870	AT3G54030	AT4G01730		AT5G45140	AT5G04950
AT2G23050	AT4G20170	AT3G13677		AT5G45280	AT5G04960
AT3G26120	AT1G63840	AT3G05937		AT5G45400	AT5G05160
AT3G23580	AT5G43890	AT3G11520		AT5G45700	AT5G05170
AT1G23000	AT5G44670	AT3G55660		AT5G45780	AT5G05440
AT2G32440	AT3G52920	AT5G22100		AT5G45830	AT5G05500
AT1G31040	AT1G68410	AT4G05120		AT5G46160	AT5G06200
AT4G09940	AT3G04730	AT1G05720		AT5G46280	AT5G06270
AT2G45340	AT1G76160	AT5G63905		AT5G46460	AT5G06330
AT2G04400	AT1G20840	AT1G14205		AT5G46640	AT5G06530
AT1G69490	AT3G56800	AT3G48970		AT5G46740	AT5G06640
AT5G12080	AT5G55960	AT1G73177		AT5G47050	AT5G06700
AT4G21910	AT4G02600	AT3G02480		AT5G47060	AT5G06760
AT4G24340	AT5G11740	AT4G18400		AT5G47080	AT5G06930
AT5G14800	AT3G46830	AT5G24105		AT5G47370	AT5G07000
AT3G19080	AT4G17170	AT4G16008		AT5G47400	AT5G07010
AT5G53010	AT5G15350	AT4G23210		AT5G47440	AT5G07030
AT1G64950	AT3G23750	AT1G09320		AT5G47455	AT5G07080
AT3G50760	AT4G03390	AT4G24275		AT5G47580	AT5G07110
AT1G07350	AT3G25600	AT3G23150		AT5G47600	AT5G07220
AT5G48410	AT2G46620	AT3G07750		AT5G47630	AT5G07680
AT1G69410	AT5G03520	AT2G34400		AT5G47960	AT5G07820
AT1G32200	AT5G08080	AT2G01400		AT5G48030	AT5G08130
AT3G63450	AT1G10120	AT3G09162		AT5G48100	AT5G08240
AT2G29390	AT5G56170	AT4G07950		AT5G48110	AT5G08330
AT4G17460	AT3G24550	AT2G24240		AT5G48120	AT5G08350
AT3G16010	AT3G24530	AT3G13845		AT5G48130	AT5G08370
AT1G75450	AT5G44340	AT4G15950		AT5G48170	AT5G08640
AT4G01870	AT5G50120	AT5G64680		AT5G48300	AT5G09220
AT2G37310	AT1G22710	AT3G07590		AT5G48350	AT5G09460
AT4G27950	AT1G22500	AT5G02260		AT5G48360	AT5G09461
AT1G63050	AT4G30190	AT5G19160		AT5G48470	AT5G09462
AT5G40230	AT2G39410	AT3G12870		AT5G48500	AT5G09463
AT5G48400	AT2G15620	AT5G39350		AT5G48600	AT5G09520
AT3G21300	AT1G48480	AT2G46310		AT5G48720	AT5G09530
AT1G65060	AT5G67160	AT2G29760		AT5G48800	AT5G09760
AT1G15760	AT3G29780	AT3G13790		AT5G48940	AT5G09870
AT1G25360	AT5G45500	AT4G15140		AT5G48960	AT5G10180
AT4G08770	AT5G07360	AT2G25735		AT5G49010	AT5G10430
AT3G62470	AT5G45480	AT3G01940		AT5G49020	AT5G10480
AT1G07280	AT1G51850	AT2G02590		AT5G49210	AT5G10580
AT5G42630	AT4G29350	AT2G42920		AT5G49410	AT5G10770
AT2G04110	AT5G02640	AT4G39840		AT5G49560	AT5G11000
AT2G23960	AT1G53830	AT2G40330		AT5G49880	AT5G11060
AT2G04100	AT2G37330	AT5G18150		AT5G49990	AT5G11070
AT2G31180	AT5G16550	AT3G49890		AT5G50100	AT5G11100
AT3G56220	AT1G79590	AT1G29320		AT5G50110	AT5G11420
AT1G78430	AT4G22160	AT1G03650		AT5G50170	AT5G11790
AT5G08640	AT4G37250	AT5G60590		AT5G50180	AT5G11970
AT2G15490	AT2G24040	AT3G01950		AT5G50200	AT5G12050
AT2G32930	AT4G16270	AT5G03905		AT5G50750	AT5G12170
AT5G05270	AT3G49220	AT5G59730		AT5G50780	AT5G12250
AT3G23550	AT5G10930	AT5G64730		AT5G50810	AT5G12420
AT4G33880	AT1G05810	AT3G48490		AT5G50890	AT5G12850
AT3G61610	AT4G22570	AT3G21740		AT5G50930	AT5G12880
AT2G19530	AT1G23020	AT5G14730		AT5G50960	AT5G12940
AT1G14970	AT2G04850	AT3G24000		AT5G51350	AT5G13100
AT2G12646	AT2G46950	AT4G12490		AT5G51380	AT5G13140
AT1G74550	AT3G20670	AT5G38110		AT5G51550	AT5G13170
AT3G15030	AT5G13870	AT5G04340		AT5G51590	AT5G13330
AT3G50230	AT3G16150	AT3G19660		AT5G51600	AT5G13460
AT5G05330	AT5G14450	AT3G12180		AT5G51810	AT5G13580
AT4G36790	AT5G59870	AT5G04770		AT5G51850	AT5G13710
AT3G22120	AT4G03210	AT1G75120		AT5G52250	AT5G13770
AT1G03230	AT3G27360	AT4G21850		AT5G52470	AT5G13820
AT1G53130	AT3G46030	AT3G42800		AT5G52660	AT5G13900
AT5G60950	AT5G10400	AT2G29540		AT5G52820	AT5G13930
AT3G08770	AT2G37470	AT1G05750		AT5G52850	AT5G14090
AT4G36780	AT1G28130	AT5G10820		AT5G52900	AT5G14120
AT5G28646	AT3G26744	AT3G24890		AT5G52910	AT5G14740
AT1G43800	AT5G57800	AT3G09700		AT5G52950	AT5G15160
AT3G53840	AT3G12955	AT5G03720		AT5G53280	AT5G15180
AT3G04320	AT3G01770	AT4G25720		AT5G53290	AT5G15210
AT3G04070	AT5G14320	AT4G26600		AT5G53420	AT5G15230
AT4G33020	AT5G10860	AT1G73770		AT5G53770	AT5G15290
AT3G22410	AT5G18170	AT2G39725		AT5G53920	AT5G15310
AT4G15350	AT1G16460	AT2G32650		AT5G53950	AT5G15350
AT3G25655	AT2G33800	AT5G04250		AT5G53990	AT5G15410
AT1G51190	AT3G54210	AT5G09270		AT5G54280	AT5G15490
AT5G05880	AT5G54600	AT3G57160		AT5G54300	AT5G15630
AT5G49120	AT3G28920	AT3G53650		AT5G54670	AT5G15830
AT4G16146	AT3G05980	AT4G33720		AT5G54840	AT5G16000
AT5G28960	AT4G01380	AT2G29680		AT5G54910	AT5G16030
AT5G66590	AT4G31910	AT5G24980		AT5G54970	AT5G16140
AT1G77120	AT4G17480	AT2G22810		AT5G55120	AT5G16190
AT2G17070	AT3G48080	AT2G39650		AT5G55640	AT5G16230
AT1G07400	AT4G09300	AT2G41670		AT5G55920	AT5G16450
AT2G26330	AT3G05690	AT3G25597		AT5G56080	AT5G16590
AT2G45080	AT5G55590	AT5G51380		AT5G56130	AT5G16730
AT1G68825	AT4G39780	AT5G65300		AT5G56220	AT5G16940
AT2G26150	AT3G01680	AT4G09550		AT5G56260	AT5G16970
AT3G58000	AT4G31875	AT5G61370		AT5G56300	AT5G17170
AT2G19900	AT1G77730	AT4G30800		AT5G56460	AT5G17230
AT1G21340	AT1G07500	AT1G61560		AT5G56500	AT5G17420
AT1G76220	AT2G13360	AT5G39800		AT5G56580	AT5G17430
AT5G44582	AT4G16480	AT1G66500		AT5G56630	AT5G17450
AT4G01265	AT4G16745	AT5G54880		AT5G56790	AT5G17700
AT4G39404	AT5G02810	AT1G33930		AT5G57220	AT5G17820
AT5G55390	AT4G17860	AT5G18060		AT5G57230	AT5G18060
AT2G29330	AT3G13110	AT2G24850		AT5G57280	AT5G18130
AT1G30600	AT2G39200	AT1G75250		AT5G57630	AT5G18280
AT3G17770	AT2G26820	AT4G21705		AT5G58210	AT5G18310
AT4G26500	AT3G19930	AT2G39030		AT5G58370	AT5G18670
AT3G13190	AT5G03570	AT5G27420		AT5G58600	AT5G18690
AT3G51450	AT2G03980	AT2G13550		AT5G58750	AT5G18970
AT5G41580	AT2G28890	AT3G12030		AT5G58787	AT5G19090
AT2G46930	AT2G46690	AT1G69900		AT5G59130	AT5G19140
AT3G51430	AT5G38710	AT2G44790		AT5G59240	AT5G19250
AT1G33060	AT2G33460	AT3G15620		AT5G59460	AT5G19340
AT1G11755	AT5G01060	AT3G26540		AT5G59680	AT5G19730
AT2G01210	AT1G66200	AT3G58850		AT5G59980	AT5G19970
AT2G42450	AT1G43020	AT1G15520		AT5G60030	AT5G19980
AT2G43370	AT2G39360	AT3G50810		AT5G60040	AT5G20050
AT1G20070	AT2G32020	AT2G32487		AT5G60210	AT5G20270
AT5G39900	AT4G25090	AT4G21830		AT5G60540	AT5G20700
AT3G27220	AT1G22050	AT1G65710		AT5G60630	AT5G20740
AT2G29140	AT3G50830	AT3G48900		AT5G60680	AT5G20885
AT1G30730	AT2G04430	AT3G28880		AT5G60730	AT5G20935
AT5G63700	AT5G65530	AT1G18630		AT5G60890	AT5G21100
AT4G28220	AT1G29860	AT3G26410		AT5G60930	AT5G21105
AT2G23120	AT4G22640	AT5G08240		AT5G60960	AT5G22270
AT1G14080	AT1G76800	AT1G06710		AT5G61030	AT5G22390
AT3G16430	AT1G12010	AT1G68585		AT5G61310	AT5G22460
AT4G37260	AT5G05390	AT1G52100		AT5G61370	AT5G22500
AT5G55110	AT5G44550	AT3G29170		AT5G61430	AT5G22580
AT1G25220	AT5G66390	AT2G15390		AT5G61460	AT5G22630
AT1G18860	AT2G40370	AT5G17850		AT5G61770	AT5G22740
AT3G02400	AT5G58860	AT1G65500		AT5G61880	AT5G22860
AT5G60700	AT1G75030	AT1G72690		AT5G62020	AT5G23010
AT1G69910	AT5G47635	AT1G32928		AT5G62190	AT5G23020
AT3G06080	AT2G47200	AT2G27610		AT5G62290	AT5G23060
AT3G61530	AT1G49960	AT2G03050		AT5G62410	AT5G23210
AT1G10560	AT5G06570	AT1G52618		AT5G62550	AT5G23220
AT3G61460	AT4G38080	AT3G55580		AT5G62710	AT5G23860
AT1G04540	AT1G74460	AT5G27210		AT5G62990	AT5G23920
AT1G15470	AT2G21100	AT2G22770		AT5G63010	AT5G24090
AT4G31890	AT2G35380	AT2G30330		AT5G63040	AT5G24160
AT2G26690	AT5G09480	AT1G63730		AT5G63060	AT5G24290
AT2G48120	AT2G37130	AT4G12480		AT5G63290	AT5G24530
AT1G71080	AT2G23540	AT1G18300		AT5G63530	AT5G24580
AT5G53970	AT5G37690	AT2G37310		AT5G63810	AT5G25190
AT4G30520	AT1G58370	AT1G17380		AT5G63920	AT5G25460
AT1G66470	AT3G12500	AT4G30840		AT5G63950	AT5G25610
AT4G28390	AT5G63560	AT2G20940		AT5G63960	AT5G25770
AT3G26240	AT3G16920	AT1G56570		AT5G63980	AT5G25810
AT3G20230	AT3G49860	AT2G21880		AT5G64260	AT5G26010
AT1G15720	AT4G24140	AT3G56970		AT5G64420	AT5G26330
AT3G06433	AT4G20390	AT5G04150		AT5G64570	AT5G26340
AT4G00110	AT2G01520	AT5G59180		AT5G64680	AT5G27150
AT5G41800	AT1G56320	AT5G43620		AT5G65205	AT5G27290
AT3G04380	AT5G62150	AT5G19300		AT5G65300	AT5G27360
AT2G31150	AT2G30210	AT1G69210		AT5G65480	AT5G28300
AT2G36890	AT1G78990	AT3G61370		AT5G65640	AT5G35190
AT1G76440	AT2G37710	AT2G15000		AT5G65660	AT5G35370
AT3G04810	AT4G17215	AT1G33960		AT5G65860	AT5G35480
AT1G30320	AT3G14690	AT5G52070		AT5G66540	AT5G35670
AT3G63200	AT5G05110	AT1G52750		AT5G66560	AT5G35730
AT3G23810	AT1G68300	AT1G16825		AT5G66650	AT5G35735
AT1G69700	AT1G14070	AT2G27690		AT5G66750	AT5G35740
AT2G32990	AT1G09740	AT5G14960		AT5G66880	AT5G36160
AT3G17830	AT2G38110	AT2G31725		AT5G66960	AT5G37600
AT5G23820	AT3G27270	AT4G00590		AT5G66985	AT5G37690
AT2G30000	AT3G48450	AT5G27660		AT5G67100	AT5G37770
AT1G11720	AT4G16260	AT5G65925		AT5G67160	AT5G38100
AT5G62910	AT2G16760	AT2G41240		AT5G67180	AT5G38980
AT5G37020	AT1G08050	AT4G39830		AT5G67240	AT5G39080
AT5G43810	AT2G25000	AT1G77380		AT5G67520	AT5G39320
AT2G07680	AT1G75280	AT5G07620		AT5G67600	AT5G39610
AT2G41780	AT2G48140	AT4G29170		AT5G67630	AT5G39760
AT3G15950	AT4G28940	AT4G01510			AT5G39860
AT2G19120	AT5G54800	AT4G23760			AT5G40170
AT5G05460	AT1G51830	AT5G02090			AT5G40380
AT1G55110	AT5G67210	AT1G48200			AT5G40390
AT1G14660	AT1G17090	AT1G80150			AT5G40450
AT3G44310	AT3G02940	AT1G21520			AT5G40690
AT3G01980	AT1G20030	AT3G51340			AT5G40730
AT5G55400	AT5G60020	AT1G22900			AT5G40890
AT2G31290	AT3G62160	AT5G24200			AT5G40980
AT2G42640	AT5G02560	AT1G32310			AT5G41040
AT3G42180	AT2G36460	AT1G75090			AT5G41790
AT3G12120	AT2G19130	AT1G06830			AT5G41900
AT1G21760	AT2G47630	AT4G14830			AT5G42030
AT4G29530	AT5G23190	AT5G43250			AT5G42180
AT4G40070	AT5G09530	AT1G76170			AT5G42650
AT3G28370	AT1G68850	AT3G15358			AT5G42840
AT2G39800	AT5G15630	AT2G19490			AT5G42860
AT1G44740	AT3G30390	AT1G25500			AT5G43180
AT2G30390	AT1G11310	AT5G18470			AT5G43270
AT1G61500	AT3G26125	AT2G01340			AT5G43760
AT5G66000	AT4G15380	AT5G19600			AT5G44020
AT2G29990	AT1G01120	AT1G29450			AT5G44030
AT1G10960	AT2G29995	AT2G02150			AT5G44070
AT5G62900	AT1G63440	AT5G17490			AT5G44130
AT4G19460	AT2G30840	AT4G08555			AT5G44190
AT1G28190	AT3G04720	AT1G34065			AT5G44380
AT5G24070	AT4G20140	AT4G21220			AT5G44400
AT4G33540	AT5G54690	AT1G02460			AT5G44480
AT2G38940	AT1G67940	AT3G03820			AT5G44550
AT1G78850	AT4G35420	AT1G68680			AT5G44680
AT4G11650	AT3G20960	AT3G08820			AT5G44870
AT5G66870	AT2G20230	AT5G51790			AT5G44920
AT1G14920	AT4G21980	AT5G26280			AT5G45210
AT5G64000	AT1G06840	AT2G01730			AT5G45670
AT5G45920	AT2G43680	AT4G23550			AT5G45940
AT2G28260	AT5G03260	AT1G18390			AT5G45950
AT2G23000	AT3G22620	AT1G02340			AT5G46110
AT2G39210	AT5G09220	AT3G51330			AT5G46230
AT1G47580	AT4G17280	AT3G12500			AT5G46330
AT4G25310	AT1G55940	AT4G10130			AT5G46340
AT2G37100	AT1G26800	AT3G11840			AT5G46450
AT5G54300	AT5G40020	AT3G09940			AT5G46690
AT1G76410	AT4G26220	AT3G53370			AT5G46730
AT5G03110	AT5G04200	AT1G14040			AT5G46780
AT3G23930	AT5G64260	AT2G34260			AT5G47500
AT2G33710	AT2G48130	AT2G40010			AT5G47530
AT3G20450	AT1G18980	AT1G78000			AT5G47560
AT2G42950	AT5G24530	AT2G28330			AT5G47610
AT5G65280	AT1G54790	AT3G25970			AT5G47730
AT5G63660	AT2G38080	AT1G08610			AT5G47820
AT1G21150	AT1G05310	AT5G06000			AT5G47910
AT5G47650	AT3G11780	AT3G02330			AT5G48000
AT1G74010	AT2G27920	AT3G25882			AT5G48180
AT3G01990	AT2G26670	AT4G07400			AT5G48450
AT1G06420	AT3G24500	AT1G79450			AT5G48490
AT5G08380	AT1G75440	AT1G08940			AT5G48540
AT5G48650	AT2G43670	AT1G67910			AT5G48900
AT5G51750	AT1G04220	AT4G16260			AT5G49350
AT2G45050	AT1G01240	AT3G57860			AT5G49360
AT3G21330	AT1G18390	AT4G21065			AT5G49448
AT4G15396	AT5G19590	AT5G17240			AT5G49450
AT2G42960	AT3G53510	AT2G41200			AT5G49460
AT1G62520	AT2G38800	AT3G44716			AT5G49630
AT3G14730	AT5G18630	AT4G38850			AT5G49660
AT3G46540	AT4G40060	AT3G14730			AT5G49720
AT3G47800	AT1G61360	AT1G66590			AT5G49760
AT4G25150	AT1G30360	AT5G56450			AT5G50160
AT2G28350	AT4G28500	AT5G18050			AT5G50335
AT2G24350	AT1G31120	AT5G40630			AT5G50420
AT2G35743	AT2G31570	AT3G09020			AT5G51060
AT5G02260	AT5G64240	AT3G46650			AT5G51460
AT3G48660	AT1G72700	AT5G07610			AT5G51500
AT5G47600	AT5G42250	AT3G53170			AT5G51720
AT1G08230	AT4G16520	AT4G24015			AT5G51890
AT5G13740	AT2G45920	AT5G56310			AT5G52190
AT5G10100	AT2G33480	AT4G01580			AT5G52570
AT1G65920	AT5G61640	AT5G15340			AT5G52780
AT4G09012	AT1G75810	AT3G58590			AT5G53250
AT5G39050	AT1G80310	AT3G18900			AT5G53370
AT3G57010	AT1G34000	AT2G33793			AT5G53460
AT3G50750	AT3G63520	AT5G09840			AT5G53588
AT3G23170	AT5G26310	AT3G02390			AT5G53590
AT3G51600	AT2G40160	AT5G24290			AT5G53830
AT5G65140	AT1G04970	AT1G52830			AT5G53880
AT3G04140	AT1G32410	AT3G20370			AT5G53900
AT4G04760	AT1G51200	AT2G36730			AT5G53980
AT3G08000	AT3G45010	AT3G11460			AT5G54160
AT1G36622	AT1G14200	AT3G61113			AT5G54250
AT4G03965	AT1G73650	AT1G05065			AT5G54380
AT4G37220	AT3G06170	AT5G39190			AT5G54500
AT1G63720	AT5G46250	AT1G02350			AT5G54510
AT4G23020	AT1G45474	AT2G30540			AT5G54530
AT5G54165	AT4G19840	AT1G44890			AT5G54630
AT1G20080	AT1G68590	AT5G01200			AT5G54690
AT5G48100	AT1G62750	AT1G75580			AT5G54940
AT4G18450	AT1G50250	AT2G29260			AT5G54980
AT1G21525	AT1G05840	AT2G38720			AT5G55050
AT1G06980	AT1G16720	AT1G09575			AT5G55380
AT5G07190	AT2G16720	AT1G63250			AT5G55450
AT5G45850	AT3G51840	AT1G62010			AT5G55620
AT1G03800	AT3G62190	AT3G55970			AT5G55630
AT5G20790	AT2G05620	AT1G52270			AT5G55730
AT5G59060	AT5G42270	AT1G62150			AT5G56040
AT2G41810	AT2G20920	AT1G73320			AT5G56540
AT5G67060	AT3G51040	AT1G49940			AT5G56850
AT1G49110	AT5G57900	AT1G52825			AT5G56860
AT5G55640	AT4G29800	AT3G26830			AT5G56870
AT3G28040	AT5G44572	AT5G16420			AT5G56980
AT1G10040	AT4G10010	AT1G49170			AT5G57180
AT3G50900	AT5G44568	AT1G64110			AT5G57340
AT1G29390	AT1G18400	AT2G44510			AT5G57345
AT3G08800	AT3G07250	AT2G37060			AT5G57350
AT3G49530	AT4G17680	AT4G34400			AT5G57530
AT3G02990	AT2G04790	AT4G13650			AT5G57560
AT1G14360	AT3G05936	AT4G25350			AT5G57660
AT2G36350	AT5G36870	AT5G46460			AT5G57740
AT3G13175	AT1G29240	AT1G02620			AT5G57760
AT5G58160	AT1G15640	AT3G06320			AT5G57780
AT1G54000	AT3G14370	AT5G64660			AT5G57785
AT5G23130	AT2G31220	AT5G53290			AT5G58260
AT4G23510	AT1G44050	AT3G59250			AT5G58350
AT1G13530	AT3G19310	AT4G27950			AT5G58860
AT3G58790	AT1G63880	AT1G53180			AT5G59080
AT5G23830	AT1G14540	AT5G25500			AT5G59090
AT1G53470	AT3G01760	AT1G13040			AT5G59290
AT2G22970	AT4G03480	AT1G69400			AT5G59350
AT1G53180	AT3G45095	AT1G52700			AT5G59490
AT3G08720	AT5G43175	AT1G19396			AT5G59540
AT2G28400	AT2G19800	AT1G25360			AT5G59730
AT4G20830	AT5G21120	AT5G65970			AT5G59780
AT4G21570	AT4G19680	AT5G07010			AT5G59845
AT1G72840	AT3G17640	AT2G17442			AT5G60020
AT5G02550	AT5G07450	AT5G19230			AT5G60400
AT5G53220	AT4G13890	AT2G36026			AT5G60490
AT2G26700	AT2G06850	AT1G27170			AT5G60660
AT2G22830	AT4G21120	AT3G12770			AT5G60850
AT1G21830	AT1G64380	AT1G47410			AT5G60860
AT1G54450	AT5G14470	AT5G21140			AT5G60920
AT1G23940	AT1G29230	AT1G25400			AT5G61340
AT4G12680	AT5G19060	AT5G06410			AT5G61480
AT5G40100	AT5G20250	AT2G02955			AT5G61570
AT3G12145	AT3G14680	AT4G16700			AT5G61590
AT5G41810	AT5G01200	AT4G11140			AT5G61790
AT1G77660	AT3G14550	AT5G26720			AT5G61820
AT1G24290	AT5G61650	AT3G51320			AT5G62100
AT1G20450	AT1G52750	AT3G47965			AT5G62220
AT2G36490	AT5G50175	AT3G13770			AT5G62280
AT2G33240	AT4G33980	AT5G61940			AT5G62430
AT4G25290	AT5G15210	AT5G18065			AT5G62630
AT3G25597	AT3G14850	AT1G53345			AT5G62670
AT1G18180	AT1G32930	AT4G25315			AT5G62790
AT3G19970	AT2G28970	AT5G66960			AT5G62920
AT2G01940	AT2G18650	AT1G14480			AT5G63180
AT4G39640	AT3G21620	AT5G14180			AT5G63410
AT1G70800	AT4G29310	AT3G13880			AT5G63590
AT4G31000	AT3G54510	AT4G02750			AT5G63600
AT1G27660	AT1G52565	AT1G62910			AT5G63650
AT4G33050	AT1G61930	AT4G04190			AT5G63660
AT3G06435	AT1G48280	AT2G40720			AT5G63710
AT1G56300	AT1G23060	AT4G28820			AT5G63790
AT3G58865	AT3G55940	AT1G29160			AT5G63800
AT2G36080	AT5G57400	AT2G33735			AT5G63850
AT1G13520	AT1G72430	AT1G53330			AT5G64120
AT1G08920	AT3G24450	AT4G39795			AT5G64330
AT1G49320	AT4G02380	AT5G04780			AT5G64340
AT4G08410	AT3G44735	AT3G42860			AT5G64341
AT4G07960	AT5G49800	AT2G38210			AT5G64342
AT5G57050	AT3G24300	AT1G33790			AT5G64343
AT4G25820	AT5G43520	AT1G61450			AT5G64410
AT4G22080	AT2G28960	AT4G34770			AT5G64510
AT1G61890	AT5G19230	AT3G05980			AT5G64620
AT4G08400	AT1G77330	AT3G15150			AT5G64660
AT5G48570	AT1G08340	AT5G16080			AT5G64740
AT5G49080	AT1G70000	AT1G23100			AT5G64770
AT1G28010	AT1G72220	AT4G26960			AT5G64780
AT3G13277	AT4G21340	AT1G67265			AT5G64850
AT1G73480	AT3G54530	AT4G17310			AT5G65010
AT2G18210	AT1G69570	AT5G22250			AT5G65040
AT1G55740	AT1G17700	AT3G15200			AT5G65380
AT1G68330	AT5G55370	AT4G19550			AT5G65390
AT1G54660	AT3G55700	AT3G62930			AT5G65430
AT3G07350	AT3G02410	AT5G51190			AT5G65530
AT1G06923	AT1G50280	AT2G30420			AT5G65730
AT2G26370	AT1G60050	AT1G48170			AT5G65810
AT4G25010	AT1G36675	AT4G37390			AT5G65870
AT3G16710	AT1G78440	AT5G03995			AT5G66280
AT4G30090	AT5G67080	AT4G27657			AT5G66310
AT5G06630	AT1G15630	AT3G52450			AT5G66390
AT2G04230	AT3G46710	AT4G04180			AT5G66440
AT5G26340	AT5G23370	AT5G57220			AT5G66460
AT1G76720	AT3G02000	AT2G19690			AT5G66490
AT2G26530	AT1G54820	AT1G35210			AT5G66590
AT1G69260	AT3G09790	AT1G02360			AT5G66690
AT2G36270	AT5G38820	AT5G27110			AT5G67060
AT4G23190	AT3G16370	AT1G72530			AT5G67280
AT2G29670	AT1G07180	AT1G30550			AT5G67400
AT2G24980	AT1G55700	AT3G50420			AT5G67420
AT1G02390	AT1G61480	AT2G15630			AT5G67440
AT3G59480	AT5G02330	AT2G45490
AT3G10815	AT4G21760	AT4G21880
AT4G01250	AT2G35960	AT1G16820
AT3G10200	AT2G17880	AT5G40405
AT2G40200	AT1G80380	AT3G62920
AT5G59590	AT5G18930	AT3G14740
AT4G24480	AT1G30280	AT1G10560
AT1G13510	AT3G27500	AT1G24265
AT2G18350	AT3G51150	AT3G25180
AT2G29440	AT2G38500	AT5G16860
AT3G43930	AT5G46870	AT4G11000
AT3G14510	AT4G26690	AT2G26360
AT5G64110	AT1G64440	AT3G22450
AT5G23160	AT4G22810	AT3G62780
AT1G09530	AT5G45840	AT4G24710
AT4G19230	AT4G12520	AT3G59900
AT1G66760	AT3G50740	AT2G45220
AT3G09390	AT2G31900	AT1G49310
AT5G62470	AT5G45380	AT5G09580
AT1G80110	AT4G09770	AT3G15352
AT3G09910	AT3G59350	AT4G16835
AT1G61080	AT3G46270	AT5G63690
AT3G51490	AT1G01140	AT5G44582
AT3G15200	AT2G32235	AT2G40085
AT1G15960	AT5G07770	AT5G52760
AT5G39080	AT2G35710	AT3G59480
AT3G59440	AT3G45730	AT3G15130
AT4G37850	AT4G08555	AT3G53235
AT5G11210	AT3G26650	AT5G18790
AT5G48090	AT1G65180	AT1G78950
AT3G49570	AT4G30280	AT3G53220
AT4G01830	AT1G01480	AT1G53060
AT1G75160	AT1G69900	AT4G37445
AT2G35990	AT4G00955	AT3G15356
AT5G15970	AT3G12610	AT2G22410
AT2G26560	AT3G54880	AT5G16640
AT2G32660	AT3G13600	AT1G24577
AT4G27820	AT1G18460	AT3G16530
AT5G24780	AT2G39180	AT3G07290
AT1G26945	AT3G25900	AT1G14680
AT1G53060	AT1G78340	AT2G05440
AT2G22750	AT1G27200	AT2G01008
AT4G34900	AT2G21020	AT1G61460
AT1G48870	AT5G61440	AT3G03320
AT5G01380	AT2G38480	AT3G13240
AT1G03600	AT1G55420	AT5G66500
AT5G15960	AT3G61898	AT3G24810
AT2G37640	AT4G11550	AT3G23250
AT2G34930	AT1G19940	AT3G18260
AT5G67180	AT2G21960	AT1G06440
AT1G62540	AT1G28110	AT1G06580
AT3G15500	AT3G10300	AT1G23730
AT5G36150	AT1G22882	AT1G31760
AT2G23180	AT5G07000	AT1G10000
AT2G29000	AT4G39330	AT3G53360
AT1G70700	AT1G35430	AT1G30960
AT3G02150	AT1G20650	AT5G19110
AT1G74890	AT5G01490	AT1G61120
AT2G02450	AT2G28460	AT5G35732
AT4G10060	AT1G12580	AT3G13970
AT4G00130	AT4G00330	AT4G20420
AT2G39920	AT4G32710	AT2G30432
AT3G25990	AT3G43430	AT1G60989
AT4G18280	AT3G05490	AT4G37990
AT4G15370	AT4G21865	AT1G77870
AT1G79680	AT2G36310	AT5G46220
AT1G34520	AT1G74055	AT3G19440
AT4G13300	AT4G21740	AT1G23850
AT2G36640	AT3G23050	AT2G41905
AT1G74880	AT1G22910	AT1G66460
AT5G28510	AT2G39130	AT1G28370
AT2G47950	AT1G62320	AT3G10110
AT4G15236	AT1G73640	AT3G17890
AT5G45950	AT4G08685	AT3G49142
AT4G16008	AT5G05090	AT2G24970
AT3G48510	AT1G67480	AT4G11650
AT1G49370	AT1G43670	AT3G28640
AT3G21780	AT2G37980	AT5G62370
AT5G63350	AT3G13965	AT4G39952
AT1G32970	AT1G75000	AT5G13220
AT2G24850	AT4G23880	AT2G03380
AT2G05510	AT1G47380	AT1G34770
AT1G52990	AT1G01540	AT1G13410
AT5G63090	AT1G70790	AT5G57880
AT5G40800	AT3G28910	AT4G02360
AT5G19890	AT5G58320	AT2G37510
AT1G49570	AT5G57620	AT3G58520
AT5G24770	AT2G36307	AT3G23260
AT2G38240	AT5G65170	AT5G46090
AT4G21020	AT1G24280	AT3G53232
AT5G39030	AT5G06930	AT5G03890
AT1G12890	AT3G17580	AT3G11745
AT1G09780	AT5G65430	AT3G29010
AT1G53380	AT4G11300	AT1G07260
AT2G25480	AT1G28660	AT4G39530
AT4G11610	AT5G28770	AT1G06090
AT3G14870	AT5G22050	AT4G28650
AT3G53560	AT1G48240	AT1G04840
AT4G26270	AT3G06890	AT3G54363
AT5G28626	AT2G45820	AT1G47820
AT1G28290	AT3G21270	AT4G01200
AT4G26070	AT2G31810	AT4G13330
AT1G49350	AT5G43150	AT3G15930
AT1G47271	AT1G51270	AT5G38900
AT3G15800	AT2G19580	AT4G35160
AT2G46630	AT4G34131	AT3G55840
AT3G22160	AT5G19770
AT2G16600	AT1G76180
AT4G34950	AT3G11720
AT1G50520	AT4G38730
AT4G01540	AT3G06740
AT4G30340	AT3G55880
AT5G55730	AT1G72880
AT1G56340	AT1G17285
AT4G18160	AT4G05010
AT4G09950	AT1G08670
AT5G47510	AT1G72230
AT2G41670	AT4G32350
AT2G13600	AT5G05400
AT5G25370	AT5G54780
AT5G59030	AT5G07250
AT4G18890	AT1G75410
AT1G01650	AT3G17440
AT4G35630	AT1G70410
AT1G54385	AT1G04770
AT1G55380	AT1G61660
AT2G35390	AT1G30640
AT5G37180	AT4G24160
AT3G09070	AT5G59690
AT1G10990	AT3G47670
AT5G53750	AT5G45470
AT4G33220	AT5G19070
AT4G21590	AT3G20380
AT5G19160	AT3G46290
AT1G60030	AT5G18280
AT3G25890	AT5G66480
AT3G25740	AT3G13520
AT5G20970	AT1G74770
AT5G14700	AT3G61560
AT1G64970	AT5G01240
AT3G55560	AT1G48330
AT5G54170	AT1G05870
AT1G18650	AT2G23810
AT3G58350	AT5G07570
AT2G42820	AT5G49665
AT2G18600	AT5G51160
AT3G10010	AT2G15300
AT5G35735	AT2G29680
AT5G04700	AT1G57680
AT2G26040	AT1G78700
AT1G68230	AT4G12545
AT4G22930	AT3G56050
AT5G03160	AT3G10720
AT5G66610	AT4G36945
AT1G07260	AT1G18270
AT5G04680	AT3G02880
AT5G65400	AT1G78040
AT3G12915	AT2G01260
AT4G01533	AT1G70340
AT1G79480	AT4G28650
AT4G04700	AT3G23090
AT1G54030	AT3G49350
AT1G30210	AT2G44670
AT2G42280	AT5G13820
AT2G02000	AT5G20470
AT3G47180	AT5G09570
AT5G56720	AT4G01390
AT4G30810	AT3G46900
AT5G05440	AT3G60160
AT5G02190	AT3G10430
AT3G12920	AT5G59680
AT1G12320	AT3G50460
AT2G31230	AT4G30120
AT5G25490	AT3G45390
AT3G48610	AT5G62165
AT2G47010	AT1G71050
AT5G43580	AT3G28510
AT1G75260	AT4G01970
AT4G21620	AT3G45330
AT2G14620	AT4G14780
AT1G54200	AT4G19690
AT3G26590	AT1G44030
AT3G13590	AT1G07550
AT1G33612	AT5G03390
AT3G16330	AT5G22390
AT3G20935	AT1G01580
AT2G27140	AT3G44765
AT5G56370	AT4G13420
AT1G30935	AT1G55207
AT2G16890	AT4G38970
AT5G50800	AT5G38310
AT1G19420	AT2G35612
AT1G23935	AT5G49780
AT5G07340	AT1G63530
AT5G14360	AT5G04950
AT2G34530	AT5G46600
AT2G47160	AT1G11410
AT1G13540	AT5G23980
AT5G57780	AT1G15790
AT5G57540	AT1G51890
AT5G61280	AT1G07590
AT1G60360	AT4G34760
AT2G46450	AT2G28990
AT1G66450	AT1G67105
AT1G04490	AT1G50590
AT2G43000	AT1G68350
AT1G66700	AT1G47760
AT4G30660	AT4G09420
AT4G39790	AT2G35370
AT1G26560	AT1G73600
AT1G06490	AT4G18350
AT1G33610	AT1G62935
AT1G51700	AT3G58550
AT1G11570	AT4G24670
AT4G15630	AT5G06510
AT4G25850	AT3G62780
AT4G12580	AT1G07620
AT1G25560	AT3G49760
AT3G10680	AT4G38780
AT5G48060	AT1G80340
AT5G26080	AT5G07390
AT5G16340	AT1G12110
AT4G39840	AT5G07130
AT5G62940	AT3G51330
AT4G36250	AT3G47950
AT1G09880	AT3G59690
AT4G08780	AT1G31885
AT4G21750	AT4G37340
AT2G38400	AT2G14920
AT4G33560	AT1G72830
AT1G07710	AT5G41860
AT5G35935	AT5G19140
AT4G15270	AT1G51470
AT1G06320	AT1G55910
AT1G35230	AT4G25100
AT4G23550	AT1G01070
AT3G20470	AT3G50220
AT4G28750	AT3G26130
AT5G25880	AT1G17590
AT2G19060	AT1G51860
AT5G49850	AT1G67148
AT1G72900	AT1G10790
AT4G15150	AT5G23950
AT1G55260	AT5G58780
AT1G69325	AT4G13680
AT4G39980	AT4G34560
AT1G11580	AT2G21045
AT1G29730	AT2G18370
AT2G40390	AT3G45410
AT1G05135	AT5G11990
AT5G46730	AT3G55230
AT5G65600	AT2G18490
AT5G17260	AT4G36040
AT4G35720	AT5G56620
AT4G16220	AT1G49430
AT1G15520	AT1G13440
AT2G32210	AT4G33666
AT2G34540	AT1G11450
AT5G09710	AT2G43390
AT1G02920	AT2G02130
AT1G05300	AT5G40850
AT2G04480	AT5G07620
AT2G40330	AT2G25940
AT1G51355	AT5G38540
AT1G06620	AT4G34930
AT1G47520	AT1G15550
AT2G06255	AT3G24020
AT5G22555	AT5G50820
AT5G53700	AT4G00360
AT4G02360	AT5G03545
AT5G49630	AT1G30510
AT5G42650	AT1G43790
AT4G22730	AT3G13950
AT4G00390	AT4G21350
AT2G26740	AT1G49880
AT5G25250	AT1G11540
AT3G56980	AT5G04750
AT3G54150	AT1G35250
AT5G63450	AT1G16500
AT4G16230	AT2G03360
AT1G02930	AT3G11080
AT1G68180	AT4G24265
AT5G57510	AT1G51520
AT1G54400	AT1G29520
AT2G42610	AT3G48180
AT3G10120	AT1G51790
AT2G16630	AT5G38340
AT1G35910	AT5G24230
[truncated: 968 more rows]

## Sheet: Table S2
Table S2 – 335 genes co-regulated by BR, PLT1/2, and drought.
AT5G45280
AT5G55050
AT1G12845
AT5G61310
AT1G52930
AT3G21540
AT1G18850
AT1G62150
AT5G14050
AT4G28450
AT3G55510
AT3G19440
AT2G18900
AT3G58660
AT1G31660
AT5G11240
AT5G61030
AT3G07750
AT4G25630
AT4G05410
AT3G26410
AT4G04940
AT2G37760
AT1G33600
AT2G43620
AT5G64660
AT2G04160
AT5G13930
AT5G17860
AT4G24710
AT2G41380
AT1G15170
AT1G33790
AT1G25275
AT1G23730
AT5G22270
AT3G15350
AT3G02790
AT3G03630
AT1G21910
AT5G49700
AT5G07010
AT5G18470
AT5G44730
AT5G49480
AT4G36010
AT3G58520
AT5G67520
AT2G19590
AT2G36630
AT2G20940
AT5G09840
AT3G24810
AT3G03270
AT2G27840
AT5G06550
AT4G26600
AT3G15060
AT4G36020
AT4G15490
AT4G01950
AT5G28640
AT3G15720
AT4G36830
AT5G47500
AT3G16450
AT1G60960
AT1G14120
AT1G20160
AT3G16470
AT4G33550
AT3G61890
AT5G66080
AT5G02230
AT3G03450
AT3G20370
AT1G64660
AT1G76790
AT2G36870
AT2G46270
AT2G43535
AT1G28570
AT5G42900
AT5G15230
AT5G17490
AT3G13980
AT3G47380
AT2G43100
AT3G63110
AT1G20190
AT4G28290
AT2G21050
AT4G39800
AT5G22580
AT5G06210
AT4G00490
AT3G46970
AT2G21130
AT5G14920
AT3G48460
AT2G41650
AT5G06000
AT1G77380
AT2G43060
AT1G72140
AT5G39610
AT3G50970
AT5G53880
AT2G26170
AT2G39660
AT1G69490
AT4G01870
AT2G37310
AT1G65060
AT4G08770
AT5G08640
AT2G15490
AT4G16146
AT3G51450
AT4G28390
AT2G32990
AT4G11650
AT3G14730
AT3G47800
AT3G57010
AT1G53180
AT5G26340
AT2G36270
AT5G39080
AT1G53060
AT2G37640
AT2G46630
AT2G16600
AT4G35630
AT1G64970
AT5G35735
AT2G26040
AT1G54200
AT1G26560
AT4G39840
AT3G20470
AT4G39980
AT5G46730
AT1G05300
AT2G40330
AT4G02360
AT4G22730
AT3G10120
AT5G61660
AT1G19180
AT4G17030
AT5G53870
AT2G43530
AT4G33490
AT1G34770
AT1G80820
AT1G16650
AT1G75580
AT1G78000
AT2G32690
AT5G25610
AT2G19650
AT5G57220
AT2G45180
AT1G22530
AT2G21880
AT4G21850
AT1G25230
AT1G65310
AT1G55330
AT1G08500
AT2G35880
AT5G56540
AT3G06070
AT4G35320
AT3G07470
AT1G11545
AT1G62510
AT3G43960
AT5G08330
AT3G57520
AT1G19960
AT1G64500
AT5G18670
AT5G43180
AT3G27170
AT1G02360
AT4G20780
AT1G07610
AT3G05880
AT3G62040
AT5G03240
AT1G13080
AT2G01890
AT5G61820
AT3G57020
AT1G21100
AT5G09440
AT3G29240
AT5G47050
AT5G53370
AT2G24580
AT5G45650
AT5G64620
AT2G15830
AT2G36320
AT2G20670
AT2G23690
AT2G21210
AT2G28200
AT5G03760
AT1G21140
AT5G15600
AT3G52360
AT1G29050
AT3G21670
AT1G30840
AT5G19970
AT4G23400
AT2G20750
AT2G30520
AT2G26980
AT4G01430
AT1G32450
AT1G02640
AT5G47560
AT4G12030
AT4G20260
AT3G50560
AT5G56100
AT1G67910
AT5G24030
AT1G02340
AT5G40690
AT1G70420
AT3G56080
AT3G56290
AT3G03470
AT4G08290
AT1G79270
AT4G02850
AT1G67810
AT3G05890
AT5G23750
AT3G03870
AT2G40900
AT4G15610
AT4G08300
AT3G14067
AT5G13770
AT1G68010
AT2G22980
AT2G40100
AT1G76890
AT1G01420
AT3G02380
AT1G49470
AT3G07650
AT1G44446
AT3G54500
AT3G27350
AT3G05900
AT4G22570
AT2G04850
AT1G28130
AT5G10860
AT4G38080
AT2G37130
AT1G58370
AT2G30210
AT2G38110
AT4G16260
AT2G25000
AT5G60020
AT3G22620
AT1G04220
AT2G33480
AT1G18400
AT1G64380
AT5G20250
AT4G33980
AT3G14850
AT1G70000
AT1G07180
AT5G18930
AT3G13520
AT1G48330
AT1G78040
AT3G46900
AT5G59680
AT5G22390
AT5G04950
AT3G51330
AT1G01070
AT4G33666
AT2G02130
AT1G15550
AT1G64170
AT2G22510
AT4G17470
AT1G68570
AT5G24660
AT5G63850
AT1G05560
AT3G28050
AT2G17500
AT4G20070
AT4G26850
AT2G37460
AT5G51850
AT3G16520
AT3G59400
AT3G01310
AT5G64940
AT3G15540
AT1G64400
AT1G49310
AT5G20270
AT1G29500
AT4G08950
AT1G67750
AT1G52830
AT4G32280
AT1G30820
AT4G12470
AT1G62770
AT2G43820
AT3G14060
AT3G48970
AT4G12980
AT1G69440
AT3G52400
AT2G46310
AT1G78970
AT4G14020

## Sheet: Table S3
Table S3 – GO analysis of 230 genes co-regulated by BR, PLT1/2, and drought. Showing off the top 20.
GO_acc	term_type	Term	query item	query total	bgitem	bgtotal	pvalue	FDR	entries
GO:0032973	P	amino acid export	6	230	19	28362	4e-08	5.7e-05	AT1G01070	AT2G40900	AT2G37460	AT4G08300	AT4G08290	AT4G01430
GO:0015849	P	organic acid transport	7	230	52	28362	4.8e-07	0.00034	AT1G01070	AT2G21050	AT2G40900	AT2G37460	AT4G08300	AT4G08290	AT4G01430
GO:0070887	P	cellular response to chemical stimulus	27	230	1176	28362	1.6e-06	0.00058	AT1G64380	AT2G26040	AT2G27840	AT1G52830	AT5G64940	AT1G29500	AT2G36270	AT4G36830	AT1G21140	AT4G32280	AT5G04950	AT2G17500	AT4G20260	AT5G20270	AT5G17490	AT5G57220	AT3G03450	AT2G19590	AT2G26980	AT1G02340	AT1G68010	AT3G52400	AT5G14920	AT3G15540	AT2G21050	AT1G15550	AT3G02790
GO:0009628	P	response to abiotic stimulus	38	230	2022	28362	1.3e-06	0.00058	AT5G42900	AT1G52830	AT2G30520	AT5G63850	AT3G52360	AT3G05890	AT2G36270	AT4G32280	AT2G40100	AT1G18400	AT5G03240	AT4G20260	AT3G46970	AT1G65060	AT5G18470	AT5G20270	AT4G36020	AT5G17490	AT5G57220	AT1G13080	AT3G05880	AT3G03450	AT5G24030	AT5G64620	AT4G23400	AT1G02340	AT5G61030	AT1G07180	AT1G68010	AT4G16260	AT5G14920	AT3G03630	AT3G15540	AT1G15550	AT4G12470	AT1G04220	AT4G26850	AT3G02380
GO:0042221	P	response to chemical	47	230	2853	28362	2.4e-06	0.00069	AT1G64380	AT2G26040	AT2G27840	AT1G52830	AT2G19590	AT5G63850	AT3G15720	AT5G64940	AT1G15170	AT1G29500	AT2G36270	AT4G36830	AT4G35630	AT1G21140	AT2G15490	AT1G28130	AT5G04950	AT1G75580	AT2G17500	AT4G26850	AT5G20270	AT3G15060	AT1G32450	AT4G20260	AT1G05560	AT2G21050	AT5G57220	AT4G36020	AT5G17490	AT3G46970	AT3G05880	AT3G03450	AT5G24030	AT2G21210	AT2G26980	AT1G02340	AT4G12030	AT1G68010	AT3G52400	AT5G14920	AT3G15540
GO:0071310	P	cellular response to organic substance	23	230	1023	28362	1.4e-05	0.0025	AT1G64380	AT2G26040	AT2G27840	AT1G52830	AT1G29500	AT2G36270	AT4G36830	AT1G21140	AT4G32280	AT5G04950	AT2G17500	AT4G20260	AT5G20270	AT5G17490	AT3G03450	AT2G19590	AT2G26980	AT1G02340	AT3G52400	AT5G14920	AT3G15540	AT2G21050	AT1G15550
GO:0050896	P	response to stimulus	79	230	6250	28362	1.4e-05	0.0025	AT1G64380	AT5G42900	AT2G27840	AT1G52830	AT4G26850	AT2G30520	AT5G63850	AT3G15720	AT3G52360	AT3G05890	AT5G64940	AT1G15170	AT1G29500	AT5G61030	AT4G39980	AT2G36270	AT4G36830	AT4G35630	AT1G21140	AT2G15490	AT1G28130	AT3G02790	AT2G39660	AT2G17500	AT5G04950	AT3G59400	AT1G75580	AT2G40100	AT2G26980	AT5G20270	AT5G03760	AT3G15060	AT5G03240	AT1G32450	AT1G18400	AT1G05560	AT2G21210	AT1G65060	AT5G18470	AT2G21050	AT2G26040
GO:1901700	P	response to oxygen-containing compound	30	230	1557	28362	1.3e-05	0.0025	AT1G64380	AT2G26040	AT5G24030	AT5G63850	AT2G21210	AT2G36270	AT4G36830	AT1G21140	AT5G04950	AT4G26850	AT1G32450	AT4G20260	AT1G05560	AT5G20270	AT4G36020	AT5G17490	AT3G46970	AT3G05880	AT3G03450	AT2G19590	AT2G26980	AT1G02340	AT4G12030	AT1G68010	AT3G52400	AT5G14920	AT3G51450	AT1G15550	AT3G02790	AT2G25000
GO:1901701	P	cellular response to oxygen-containing compound	17	230	635	28362	2.4e-05	0.0039	AT4G36830	AT5G20270	AT2G26040	AT1G21140	AT1G68010	AT3G52400	AT5G14920	AT5G17490	AT5G04950	AT3G03450	AT2G19590	AT1G15550	AT4G20260	AT3G02790	AT2G36270	AT2G26980	AT1G02340
GO:0071705	P	nitrogen compound transport	12	230	339	28362	3e-05	0.0044	AT1G01070	AT3G21670	AT2G21050	AT4G01430	AT5G63850	AT2G37460	AT4G08300	AT4G08290	AT1G68570	AT4G28390	AT2G40900	AT1G32450
GO:0032870	P	cellular response to hormone stimulus	20	230	879	28362	4.4e-05	0.0053	AT1G64380	AT5G20270	AT2G26040	AT1G29500	AT1G02340	AT1G52830	AT4G36830	AT3G52400	AT5G14920	AT5G17490	AT3G15540	AT5G04950	AT2G17500	AT4G32280	AT3G03450	AT2G21050	AT1G15550	AT1G21140	AT2G36270	AT2G26980
GO:0001101	P	response to acid chemical	24	230	1181	28362	4.4e-05	0.0053	AT3G46970	AT2G26040	AT5G24030	AT5G63850	AT2G36270	AT4G36830	AT4G26850	AT4G20260	AT1G05560	AT5G20270	AT4G36020	AT5G17490	AT3G05880	AT3G03450	AT2G19590	AT2G26980	AT1G02340	AT4G12030	AT1G68010	AT3G52400	AT5G14920	AT3G51450	AT1G15550	AT2G25000
GO:0071495	P	cellular response to endogenous stimulus	20	230	890	28362	5.2e-05	0.0054	AT1G64380	AT5G20270	AT2G26040	AT1G29500	AT1G02340	AT1G52830	AT4G36830	AT3G52400	AT5G14920	AT5G17490	AT3G15540	AT5G04950	AT2G17500	AT4G32280	AT3G03450	AT2G21050	AT1G15550	AT1G21140	AT2G36270	AT2G26980
GO:0010033	P	response to organic substance	34	230	2023	28362	5e-05	0.0054	AT1G64380	AT2G26040	AT2G27840	AT1G52830	AT3G15720	AT2G21210	AT1G29500	AT2G36270	AT4G36830	AT4G35630	AT1G21140	AT1G28130	AT5G04950	AT1G75580	AT2G17500	AT4G26850	AT4G20260	AT1G05560	AT2G21050	AT5G20270	AT5G17490	AT3G05880	AT3G03450	AT2G19590	AT2G26980	AT4G12030	AT1G02340	AT3G52400	AT5G14920	AT3G15540	AT3G51450	AT4G32280	AT1G15550	AT2G25000
GO:0009725	P	response to hormone	29	230	1631	28362	7.3e-05	0.0071	AT1G64380	AT2G26040	AT1G29500	AT1G52830	AT2G21210	AT2G36270	AT4G36830	AT4G35630	AT1G21140	AT1G28130	AT5G04950	AT1G75580	AT2G17500	AT4G20260	AT2G21050	AT5G20270	AT5G17490	AT3G05880	AT3G03450	AT2G26980	AT4G12030	AT1G02340	AT3G52400	AT5G14920	AT3G15540	AT3G51450	AT4G32280	AT1G15550	AT4G26850
GO:0051179	P	localization	38	230	2517	28362	0.00016	0.015	AT1G29500	AT3G46900	AT3G21670	AT5G63850	AT5G64940	AT5G04950	AT1G01070	AT4G08290	AT4G28390	AT1G21140	AT2G40900	AT1G15170	AT2G17500	AT3G27170	AT3G15060	AT1G32450	AT3G28050	AT2G21050	AT2G45180	AT5G57220	AT5G47560	AT1G64500	AT5G56100	AT2G21880	AT5G24030	AT4G01430	AT1G68570	AT4G23400	AT4G12030	AT1G22530	AT3G52400	AT4G26850	AT3G22620	AT2G37460	AT4G20260	AT4G08300	AT5G17860	AT4G12470
GO:0009719	P	response endogenous stimulus	29	230	1732	28362	0.0002	0.017	AT1G64380	AT2G26040	AT1G29500	AT1G52830	AT2G21210	AT2G36270	AT4G36830	AT4G35630	AT1G21140	AT1G28130	AT5G04950	AT1G75580	AT2G17500	AT4G20260	AT2G21050	AT5G20270	AT5G17490	AT3G05880	AT3G03450	AT2G26980	AT4G12030	AT1G02340	AT3G52400	AT5G14920	AT3G15540	AT3G51450	AT4G32280	AT1G15550	AT4G26850
GO:0071229	P	cellular response to acid chemical	13	230	485	28362	0.00022	0.017	AT4G36830	AT5G20270	AT2G26040	AT1G68010	AT3G52400	AT5G14920	AT5G17490	AT3G03450	AT2G19590	AT1G15550	AT2G36270	AT2G26980	AT1G02340
GO:0010029	P	regulation of seed germination	5	230	76	28362	0.0005	0.036	AT2G43820	AT5G17490	AT5G06550	AT2G36270	AT3G03450
[truncated: 38 more columns]

## Sheet: Table S4
Table S4 – Venn analysis of 230 genes co-regulated by BR, PLT1/2, and drought.
Gene ID	Gene Name	Gene description
56 genes co-regulated by PLT1/2-repressed, BR-up and Drought-down
AT1G02340	HFR1	Encodes a light-inducible, nuclear bHLH protein involved in phytochrome signaling. Mutants exhibit a long-hypocotyl phenotype only under far-red light but not under red light and are defective in other phytochrome A-related responses. Mutants also show blue light response defects. HFR1 interacts with COP1, co-localizes to the nuclear specks and is ubiquinated by COP1.
AT1G02640	BXL2	encodes a protein similar to a beta-xylosidase located in the extracellular matrix. This is a member of glycosyl hydrolase family 3 and has six other closely related members.
AT1G05560	UGT75B1	A UDP-glucose transferase localized in the phragmoplast. It has been co-purified with the callose synthase complex and may transfer UDP-glucose from sucrose synthase to the callose synthase and thus help form a substrate channel for the synthesis of callose at the forming cell plate. Induced by salicylic acid. Independent of NPR1 for their induction by salicylic acid. UGT1 encodes a protein with …
AT1G07610	MT1C	one of the five metallothioneins (MTs) genes identified in Arabidopsis. MTs are cysteine-rich proteins required for heavy metal tolerance. The mRNA is cell-to-cell mobile.
AT1G08500	ENODL18	early nodulin-like protein 18;(source:Araport11)
AT1G11545	XTH8	xyloglucan endotransglucosylase/hydrolase 8;(source:Araport11)
AT1G18400	BEE1	Encodes the brassinosteroid signaling component BEE1 (BR-ENHANCED EXPRESSION 1). Positively modulates the shade avoidance syndrome in Arabidopsis seedlings.
AT1G21100	IGMT1	O-methyltransferase family protein;(source:Araport11)
AT1G22530	PATL2	PATLs belong to a family of proteins having a Golgi dynamics (GOLD) domain in tandem with the Sec14p-like domain. PATLs are auxin regulated. Quadruple mutants (patl2456) show altered PIN1 lateralization in root endodermis cells.
AT1G25230	-	Calcineurin-like metallo-phosphoesterase superfamily protein;(source:Araport11)
AT1G29500	SAUR66	SAUR-like auxin-responsive protein family;(source:Araport11)
AT1G48330	-	SsrA-binding protein;(source:Araport11)
AT1G52830	IAA6	An extragenic dominant suppressor of the hy2 mutant phenotype. Also exhibits aspects of constitutive photomorphogenetic phenotype in the absence of hy2. Mutants have dominant leaf curling phenotype shortened hypocotyls and reduced apical hook. Induced by indole-3-acetic acid.
AT1G55330	AGP21	Encodes a putative arabinogalactan-protein (AGP21).
AT1G58370	RXF12	Encodes a protein with xylanase activity.
AT1G65310	XTH17	Encodes a xyloglucan endotransglucosylase/hydrolase with only only the endotransglucosylase (XET; EC 2.4.1.207) activity towards xyloglucan and non-detectable endohydrolytic (XEH; EC 3.2.1.151) activity. Expressed in the mature or basal regions of both the main and lateral roots, but not in the tip of these roots where cell division occurs.
AT1G67910	-	hypothetical protein;(source:Araport11)
AT1G76890	GT2	encodes a plant trihelix DNA-binding protein
AT1G78040	-	Pollen Ole e 1 allergen and extensin family protein;(source:Araport11)
AT1G78970	LUP1	Lupeol synthase. Converts oxidosqualene to multiple triterpene alcohols and a triterpene diols. This conversion proceeds through the formation of a 17&#946;-dammarenyl cation.
AT2G02130	LCR68	Predicted to encode a PR (pathogenesis-related) protein. Belongs to the plant defensin (PDF) family with the following members: At1g75830/PDF1.1, At5g44420/PDF1.2a, At2g26020/PDF1.2b, At5g44430/PDF1.2c, At2g26010/PDF1.3, At1g19610/PDF1.4, At1g55010/PDF1.5, At2g02120/PDF2.1, At2g02100/PDF2.2, At2g02130/PDF2.3, At1g61070/PDF2.4, At5g63660/PDF2.5, At2g02140/PDF2.6, At5g38330/PDF3.1 and At4g30070/PDF…
AT2G15830	-	hypothetical protein;(source:Araport11)
AT2G21210	SAUR6	Putative auxin-regulated protein whose expression is downregulated in response to chitin oligomers.
AT2G21880	RAB7A	RAB GTPase homolog 7A;(source:Araport11)
AT2G22980	SCPL13	serine carboxypeptidase-like 13;(source:Araport11)
AT2G26980	CIPK3	encodes a serine-threonine protein kinase whose expression increases in response to abscisic acid, cold, drought, high salt, and wounding conditions. The gene is expressed in developing seeds and seedlings. Lines carrying a T-DNA insertions have reduced germination efficiency and expression of cold, high-salt, and abscisic acid marker genes are altered, but not drought-response markers.
AT2G35880	WDL4	Microtubule-stabilizing protein.
AT2G45180	DRN1	nsLTP family-related gene. Expression is strongly suppressed by bacterial pathogens. Mutants are more susceptible to pathogens and abiotic stressors suggesting a function in basal stress response.
AT3G05880	RCI2A	Induced by low temperatures, dehydration and salt stress and ABA. Encodes a small (54 amino acids), highly hydrophobic protein that bears two potential transmembrane domains.
AT3G05890	RCI2B	Low temperature and salt responsive protein family;(source:Araport11)
AT3G05900	-	neurofilament protein-like protein;(source:Araport11)
AT3G07470	-	transmembrane protein, putative (Protein of unknown function, DUF538);(source:Araport11)
AT3G13520	AGP12	Encodes a GPI-anchored arabinogalactan (AG) peptide with a short 'classical' backbone of 10 amino acids, seven of which are conserved among the 4 other Arabidopsis AG peptides. These peptides may be involved in cell signaling.
AT3G15540	IAA19	Primary auxin-responsive gene. Involved in the regulation stamen filaments development.
AT3G43960	-	Encodes a putative cysteine proteinase. Mutants exhibit shorter root hairs under phosphate-deficient conditions.
AT4G12470	AZI1	Encodes AZI1 (AZELAIC ACID INDUCED 1). Involved in the priming of salicylic acid induction and systemic immunity triggered by pathogen or azelaic acid. Targeting if AZI1 to chloroplasts is increased during SAR induction and that localization requires the PRR domain.It is involved in the uptake and movement of the azelaic acid signal. AZI1 uses a previously undescribed variant of the signal anchor…
AT4G15610	CASPL1D1	Uncharacterized protein family (UPF0497);(source:Araport11)
AT4G16260	-	Encodes a putative beta-1,3-endoglucanase that interacts with the 30C02 cyst nematode effector. May play a role in host defense.
AT4G17470	-	alpha/beta-Hydrolases superfamily protein;(source:Araport11)
AT4G20260	PCAP1	Encodes a Ca2+ and Cu2+ binding protein. N-terminal myristylation on glycine 2 appears to enable it to associate tightly with the plasma membrane. Recombinant PCaP1 interacts strongly with phosphatidylinositol 3,5-bisphosphate (PtdIns(3,5)P2) and PtdIns (3,4,5)P3, and weakly with PtdIns(3,5)P2 and PtdIns(4,5). It also interacts with calmodulin (CaM) in a calcium-dependent manner. CaM does not int…
AT4G20780	CML42	Calcium sensor involved in trichome branching.
AT4G21850	MSRB9	methionine sulfoxide reductase B9;(source:Araport11)
AT4G23400	PIP1;5	Plasma membrane intrinsic protein, involved redundantly with PIP1;1/2/3/4 in hydraulics and carbon fixation, regulates the expression of related genes that affect plant growth and development.
AT4G32280	IAA29	indole-3-acetic acid inducible 29;(source:Araport11)
AT5G03240	UBQ3	encodes ubiquitin that is attached to proteins destined for degradation. UBQ3 is most homologous with UBQ4, and is expressed in higher levels in vegetative tissue but lower levels in flowers than UBQ4. UBQ3 encodes different number of ubiquitins in different ecotypes. UBQ3 transcript level is modulated by UV-B and light/dark treatments.
AT5G08330	TCP21	Circadian oscillator protein which interacts with bZIP63 and regulates a response of the circadian oscillator to sugar. Is not required for the sugar-induced circadian phase advance in the morning; regulates a response of CCA1 to sugars.
AT5G56540	AGP14	Encodes arabinogalactan protein (AGP14). Mutants exhibit longer root hairs. The mRNA is cell-to-cell mobile.
AT5G64620	C/VIF2	Plant cell wall (CWI) and vacuolar invertases (VI) play important roles in carbohydrate metabolism, stress responses and sugar signaling.
AT1G02360	-	Chitinase family protein;(source:Araport11)
AT1G49310	-	transmembrane protein;(source:Araport11)
AT1G64380	-	encodes a member of the DREB subfamily A-6 of ERF/AP2 transcription factor family. The protein contains one AP2 domain. There are 8 members in this subfamily including RAP2.4.
AT2G36320	-	A20/AN1-like zinc finger family protein;(source:Araport11)
AT2G37130	-	Peroxidase superfamily protein;(source:Araport11)
AT3G51330	-	Eukaryotic aspartyl protease family protein;(source:Araport11)
AT3G52400	SYP122	syntaxin protein, involved in the negative regulation of defense pathways such as programmed cell death, salicylic acid signalling pathway, jasmonic acid signalling pathway
AT5G56100	-	glycine-rich protein / oleosin;(source:Araport11)
87 genes co-regulated by PLT1/2-repressed, BR-up and Drought-up
AT1G01070	UMAMIT28	Encodes a plasma membrane-localized amino acid transporter likely involved in amino acid export in the developing seed.
AT1G01420	UGT72B3	Phosphatidylinositol 4-phosphate 5-kinase (PIP5K) enzyme family member.
AT1G04220	KCS2	Encodes KCS2, a member of the 3-ketoacyl-CoA synthase family involved in the biosynthesis of VLCFA (very long chain fatty acids).
AT1G13080	CYP71B2	cytochrome P450 monooxygenase
AT1G15550	GA3OX1	Involved in later steps of the gibberellic acid biosynthetic pathway. Activated by AGAMOUS in a cal-1, ap1-1 background. Deletion of 208 bp from -1016 to -809 (&#916;-808) resulted in loss of GA-negative feedback (this sequence, which contains a 43-bp sequence GNFEI, was shown to be sufficient for GA-negative feedback).
AT1G21140	VTL1	The gene encodes nodulin-like1 whose transcript abundance was repressed under conditions of Fe-deficient growth.
AT1G28130	GH3.17	Encodes an IAA-amido synthase that conjugates Asp and other amino acids to auxin in vitro. Lines carrying insertions in this gene are hypersensitive to auxin.
AT1G29050	TBL38	Encodes a member of the TBL (TRICHOME BIREFRINGENCE-LIKE) gene family containing a plant-specific DUF231 (domain of unknown function) domain. TBL gene family has 46 members, two of which (TBR/AT5G06700 and TBL3/AT5G01360) have been shown to be involved in the synthesis and deposition of secondary wall cellulose, presumably by influencing the esterification state of pectic polymers. A nomenclature…
AT1G32450	NPF7.3	Transmembrane nitrate transporter. Involved in xylem transport of nitrate from root to shoot. Induced in response to high and low concentrations of nitrate. Not involved in nitrate uptake. Expressed in root pericycle cells under the control of MYB59. Also functions as a proton-coupled H+/K+ antiporter for K+ loading into the xylem.
AT1G44446	CH1	Encodes chlorophyllide <i>a</i> oxygenase which converts chlorophyllide <i>a</i> to chlorophyllide <i>b</i> by catalyzing two successive hydroxylations at the 7-methyl group of chlorophyllide <i>a</i> . Mutants are deficient in pigments that associate with thylakoid membrane proteins, lacking chlorophyll <i>b</i> and light-harvesting proteins of photosystem II. The protein was shown through cross…
AT1G49470	-	transmembrane epididymal protein (DUF716);(source:Araport11)
AT1G64400	LACS3	AMP-dependent synthetase and ligase family protein;(source:Araport11)
AT1G64500	-	A member of a protein family found in plants and animals that contain conserved C-terminal glutaredoxin-like and putative zinc-binding cysteine-rich domains. It is involved in light stimulated actin bundling and chloroplast movement. The mRNA is cell-to-cell mobile.
AT1G67750	-	Pectate lyase family protein;(source:Araport11)
AT1G68010	HPR	Encodes hydroxypyruvate reductase.
AT1G68570	NPF3.1	NPF3.1 is a membrane localized GA transporter that is expressed in the root endodermis.
AT1G79270	ECT8	evolutionarily conserved C-terminal region 8;(source:Araport11)
AT2G01890	PAP8	Encodes a purple acid phosphatase (PAP) belonging to the low molecular weight plant PAP group.
AT2G04850	-	Auxin-responsive family protein;(source:Araport11)
AT2G17500	PILS5	Auxin efflux carrier family protein;(source:Araport11)
AT2G20670	-	sugar phosphate exchanger, putative (DUF506);(source:Araport11)
AT2G20750	EXPB1	member of BETA-EXPANSINS. Naming convention from the Expansin Working Group (Kende et al, 2004. Plant Mol Bio)
AT2G22510	-	hydroxyproline-rich glycoprotein family protein;(source:Araport11)
AT2G23690	-	PADRE protein.
AT2G28200	-	C2H2-type zinc finger family protein;(source:Araport11)
AT2G30210	LAC3	putative laccase, a member of laccase family of genes (17 members in Arabidopsis).
AT2G30520	RPT2	Encodes a phototropin-interacting NRL protein that is an early signaling component in the phototrophic response and is essential for the phototropin-mediated chloroplast accumulation response but is not involved in the chloroplast avoidance response or stomatal opening.
AT2G33480	NAC-41	NAC domain containing protein 41;(source:Araport11)
AT2G37460	UMAMIT12	nodulin MtN21-like transporter family protein
AT2G40100	LHCB4.3	Lhcb4:3 protein (Lhcb4.3, light harvesting complex of photosystem II The mRNA is cell-to-cell mobile.
AT2G40900	UMAMIT11	Encodes a plasma membrane-localized amino acid transporter likely involved in amino acid export in the developing seed.
AT2G43820	UGT74F2	Encodes a nicotinate-O-glycosyltransferase. Induced by Salicylic acid, virus, fungus and bacteria. Also involved in the tryptophan synthesis pathway. Independent of NPR1 for their induction by salicylic acid. UGT74F1 transfers UDP:glucose to salicylic acid (forming a glucoside (SAG) and a glucose ester (SGE)), benzoic acid, and anthranilate in vitro. UGT74F2 shows a weak ability to catalyze the f…
AT3G02380	COL2	homologous to the flowering-time gene CONSTANS (CO) encoding zinc-finger proteins
AT3G03870	-	transmembrane protein;(source:Araport11)
AT3G06070	-	hypothetical protein;(source:Araport11)
AT3G14060	-	hypothetical protein;(source:Araport11)
AT3G14067	SASP	Encodes a protein with similarity to serine protease, subtilisin, that is upregulated during senescence and expressed in the arial portions of the plant.Loss of function mutations have increased branch number but normal silique length and seed set and therefore have increased fertility.
AT3G14850	TBL41	Encodes a member of the TBL (TRICHOME BIREFRINGENCE-LIKE) gene family containing a plant-specific DUF231 (domain of unknown function) domain. TBL gene family has 46 members, two of which (TBR/AT5G06700 and TBL3/AT5G01360) have been shown to be involved in the synthesis and deposition of secondary wall cellulose, presumably by influencing the esterification state of pectic polymers. A nomenclature…
AT3G16520	UGT88A1	UDP-glucosyl transferase 88A1;(source:Araport11)
AT3G21670	NPF6.4	Major facilitator superfamily protein;(source:Araport11)
AT3G22620	LTPG2-	Bifunctional inhibitor/lipid-transfer protein/seed storage 2S albumin superfamily protein;(source:Araport11)
AT3G27170	CLC-B	member of Anion channel protein family The mRNA is cell-to-cell mobile.
AT3G28050	UMAMIT41	nodulin MtN21-like transporter family protein
AT3G29240	-	PPR containing protein (DUF179);(source:Araport11)
AT3G46900	COPT2	encodes a member of copper transporter family and functionally complements a high affinity copper transporter mutant in yeast
AT3G50560	-	NAD(P)-binding Rossmann-fold superfamily protein;(source:Araport11)
AT3G52360	-	transmembrane protein;(source:Araport11)
AT3G56080	-	S-adenosyl-L-methionine-dependent methyltransferases superfamily protein;(source:Araport11)
AT3G57020	-	Calcium-dependent phosphotriesterase superfamily protein;(source:Araport11)
AT3G62040	-	Haloacid dehalogenase-like hydrolase (HAD) superfamily protein;(source:Araport11)
AT4G01430	UMAMIT29	Encodes a plasma membrane-localized amino acid transporter likely involved in amino acid export in the developing seed.
AT4G08290	UMAMIT2-	nodulin MtN21-like transporter family protein
AT4G08300	UMAMIT17	nodulin MtN21-like transporter family protein
AT4G12030	BAT5	Required for the biosynthesis of methionine-derived glucosinolates. Involved in the transport of 2-keto acids between chloroplasts and the cytosol.
AT4G14020	-	Rapid alkalinization factor (RALF) family protein;(source:Araport11)
AT4G20070	AAH	The gene encoding Arabidopsis thaliana Allantoate Amidohydrolase (AtAAH)which catalyzes the allantoate deiminase reaction (EC 3.5.3.9)is expressed in all parts of the plant being consistent with a function in purine turnover in Arabidopsis. The mRNA is cell-to-cell mobile.
AT4G22570	APT3	Encodes an adenine phosphoribosyltransferase (APT; EC 2.4.2.7), which is a constitutively expressed enzyme involved in the one-step salvage of adenine to AMP. APT3 has higher affinity for zeatin, isopentenyladenine and benzyladenine than APT1 but lower Vmax than APT1.
AT4G33666	-	hypothetical protein;(source:Araport11)
AT4G35320	-	hypothetical protein;(source:Araport11)
AT4G38080	-	hydroxyproline-rich glycoprotein family protein;(source:Araport11)
AT5G03760	ATCSLA-9	encodes a beta-mannan synthase that is required for agrobacterium-mediated plant genetic transformation involves a complex interaction between the bacterium and the host plant. 3' UTR is involved in transcriptional regulation and the gene is expressed in the elongation zone of the root.
AT5G04950	NAS1	Encodes a nicotianamide synthase.
AT5G13770	-	Pentatricopeptide repeat (PPR-like) superfamily protein;(source:Araport11)
AT5G18670	BMY3	putative beta-amylase BMY3 (BMY3)
AT5G19970	-	GRAS family transcription factor family protein;(source:Araport11)
AT5G20270	HHP1	heptahelical transmembrane protein homologous to human adiponectin receptors and progestin receptors
AT5G22390	-	FANTASTIC four-like protein (DUF3049);(source:Araport11)
AT5G40690	-	histone-lysine N-methyltransferase trithorax-like protein;(source:Araport11)
AT5G43180	-	transmembrane protein, putative (Protein of unknown function, DUF599);(source:Araport11)
AT5G47560	TDT	Encodes a tonoplast malate/fumarate transporter.
AT5G53370	PMEPCRF	pectin methylesterase PCR fragment F;(source:Araport11)
AT5G60020	LAC17	LAC17 appears to have laccase activity based on enzyme assays performed using lac17 mutants. Notably, these mutants appear to have a reduced deposition of G lignin units. LAC17 is expressed in interfascicular fibers and likely contributes to lignin biosynthesis, and hence, cell wall biosynthesis, there.
AT5G61820	-	stress up-regulated Nod 19 protein;(source:Araport11)
AT5G63850	AAP4	Amino acid transporter whose expression is downregulated by dehydration.
AT1G07180	P	Internal NAD(P)H dehydrogenase in mitochondria. The predicted protein sequence has high homology with other designated NAD(P)H DHs from microorganisms; the capacity for matrix NAD(P)H oxidation via the rotenone-insensitive pathway is significantly reduced in the Atndi1 mutant plant line; the in vitro translation product of AtNDI1 is imported into isolated mitochondria and located on the inside of…
AT2G25000	WRKY60	Pathogen-induced transcription factor. Forms protein complexes with itself and with WRKY40. Coexpression with WRKY18 or WRKY40 made plants more susceptible to both P. syringae and B. cinerea. WRKY18, WRKY40, and WRKY60 have partially redundant roles in response to the hemibiotrophic bacterial pathogen Pseudomonas syringae and the necrotrophic fungal pathogen Botrytis cinerea, with WRKY18 playing …
AT2G38110	GPAT6	bifunctional sn-glycerol-3-phosphate 2-O-acyltransferase/phosphatase. Involved in cutin assembly.
AT3G54500	LNK2	Member of a small family (4 proteins) in Arabidopsis that have some overlap in function. LNK2 along with LNK1 functions in the integration of light signaling and circadian clock. It is regulated by the clock TOC1 complex. Functions as a transcriptional coactivator.
AT3G56290	-	potassium transporter;(source:Araport11)
AT3G59400	GUN4	GUN, genomes uncoupled, is necessary for coupling the expression of some nuclear genes to the functional state of the chloroplast. Binds to the magnesium chelatase complex and promotes formation of the substrate,a tetrapyrrole signaling molecule. Porphyrin-binding protein that enhances the activity of Mg-chelatase. Although required for chlorophyll accumulation under normal growth conditions, GUN…
AT4G02850	DAAR1	DAAR1 encodes a PLP-independent racemase that catalyzes the conversion from L-Ile to D-allo-Ile.
AT4G26850	VTC2	Encodes a novel protein involved in ascorbate biosynthesis, which was shown to catalyze the transfer of GMP from GDP-galactose to a variety of hexose-1-phosphate acceptors. Recessive mutation has a reduced amount of vitamin C, lower level of non-photochemical quenching, and reduced rate of conversion of violaxanthin to zeaxanthin in high light.
AT5G15600	SP1L4	SPIRAL1-LIKE4 belongs to a six-member gene family in Arabidopsis; all members share high sequence similarity in amino- and carboxy-terminal regions. Regulates cortical microtubule organization. Mutant plants exhibit altered patterns of root, leaf and petal growth as a result of defective anisotropic cell expansion.
AT5G23750	-	Remorin family protein;(source:Araport11)
AT5G24030	SLAH3	Encodes a protein with ten predicted transmembrane helices. The SLAH3 protein has similarity to the SLAC1 protein involved in ion homeostasis in guard cells. Although it is not expressed in guard cells, it can complement an slac1-2 mutant suggesting that it performs a similar function. SLAH3:GFP localizes to the plasma membrane.
AT5G45650	-	subtilase family protein;(source:Araport11)
AT5G64940	ATH13	ABC1K8 is a member of an atypical protein kinase family that is induced by heavy metals. Loss of function mutations affect the metabolic profile of chloroplast lipids. It appears to function along with ABC1K7 in mediating lipid membrane changes in response to stress. The mRNA is cell-to-cell mobile.
68 genes co-regulated by PLT1/2-activated, BR-down, and Drought-down
AT1G16650	-	S-adenosyl-L-methionine-dependent methyltransferases superfamily protein;(source:Araport11)
AT1G18850	PCP2	PCP2 encodes a novel plant specific protein that is co-expressed with components of pre-rRNA processing complex. Co-localizes with NuGWD1 and SWA1.
AT1G31660	ENP1	Encodes a protein that is a ribosome biogenesis co-factor. Mutants display aberrant RNA processing and male and female gametophyte development.
AT1G33790	-	jacalin lectin family protein;(source:Araport11)
AT1G34770	NSE3	Encodes a nuclear localized, structural subunit of the SMC 5/6 complex and a non- SMC element. Loss of function results in abnormal cell division and embryo lethality. Analysis of partially rescued lines indicates a role in double strand break DNA repair. Similar phenotype to NSE1 which it also interacts with.Maintains cell viability together with NSE1 during early embryogenesis.
AT1G52930	ATBRX1-2	Encodes one of two Arabidopsis orthologs of yeast BRX1, a protein involved in maturation of the large ribosomal subunit. The proteins are mainly localized in nucleolus. Mutant plants are affected in pre-rRNA processing.
AT1G53060	-	Legume lectin family protein;(source:Araport11)
AT1G53180	-	hypothetical protein;(source:Araport11)
AT1G62150	MTERF2-	Mitochondrial transcription termination factor family protein;(source:Araport11)
AT1G75580	SAUR51	SAUR-like auxin-responsive protein family;(source:Araport11)
AT1G76790	IGMT5	Encodes a protein with similarity to N-acetylserotonin O-methyltransferase (ASMT) but it does not have ASMT activity in vitro.
AT2G16600	ROC3	Encodes cytosolic cyclophilin ROC3. The mRNA is cell-to-cell mobile.
AT2G18900	-	Transducin/WD40 repeat-like superfamily protein;(source:Araport11)
AT2G20940	-	transmembrane protein, putative (DUF1279);(source:Araport11)
AT2G27840	HDT4	Belongs to the plant specific HD2 type proteins; similar to nucleolar Zea mays histone deacetylase; HD2-p39
AT2G37310	-	Pentatricopeptide repeat (PPR) superfamily protein;(source:Araport11)
AT2G39660	BIK1	Encodes a plasma membrane-localized ser/thr protein kinase that is a crucial component of host response signaling required to activate the resistance responses to Botrytis and A. brassicicola infection. It is likely a negative regulator of salicylic acid accumulation and basal defense against virulent bacterial pathogens. Together with ER plays opposing roles in leaf morphogenesis and inflorescen…
AT2G40330	PYL6	Encodes a member of the PYR (pyrabactin resistance )/PYL(PYR1-like)/RCAR (regulatory components of ABA receptor) family proteins with 14 members. PYR/PYL/RCAR family proteins function as abscisic acid sensors. Mediate ABA-dependent regulation of protein phosphatase 2Cs ABI1 and ABI2.
AT2G41650	-	hypothetical protein;(source:Araport11)
AT2G43530	-	Encodes a defensin-like (DEFL) family protein. The mRNA is cell-to-cell mobile.
AT2G43535	-	Encodes a defensin-like (DEFL) family protein.
AT3G02790	MBS1	zinc finger (C2H2 type) family protein;(source:Araport11)
AT3G03630	CS26	Encodes a protein that possesses S-sulfocysteine synthase activity and lacks O-acetylserien(thiol)lyase activity.
AT3G07750	RRP42	3-5-exoribonuclease family protein;(source:Araport11)
AT3G10120	-	PADRE protein down-regulated after infection by S. sclerotiorum.
AT3G14730	-	Pentatricopeptide repeat (PPR) superfamily protein;(source:Araport11)
AT3G15060	RABA1g	RAB GTPase homolog A1G;(source:Araport11)
AT3G15720	-	Pectin lyase-like superfamily protein;(source:Araport11)
AT3G19440	-	Pseudouridine synthase family protein;(source:Araport11)
AT3G21540	-	transducin family protein / WD-40 repeat family protein;(source:Araport11)
AT3G24810	ICK3	Kip-related protein (KRP) gene, encodes CDK (cyclin-dependent kinase) inhibitor (CKI), negative regulator of cell division. A member of seven KRP genes found in Arabidopsis thaliana. Differential expression patterns for distinct KRPs were revealed by in situ hybridization.
AT3G26410	TRM11	Encodes a protein involved in modification of nucleosides in tRNA. Mutants have only 7.3% 2-methylguanosine levels of wild type counterparts.
AT3G46970	PHS2	Encodes a cytosolic alpha-glucan phosphorylase. In vitro, the enzyme has a preference for branched polysaccharides, such as glycogen.
AT3G47800	-	Galactose mutarotase-like superfamily protein;(source:Araport11)
AT3G51450	-	Calcium-dependent phosphotriesterase superfamily protein;(source:Araport11)
AT3G55510	RBL	Encodes a regulator of floral determinacy in that interacts with both nucleolar and nucleoplasmic proteins.
AT3G58520	-	Ubiquitin carboxyl-terminal hydrolase family protein;(source:Araport11)
AT3G58660	-	Ribosomal protein L1p/L10e family;(source:Araport11)
AT4G02360	-	transmembrane protein, putative (Protein of unknown function, DUF538);(source:Araport11)
AT4G04940	-	transducin family protein / WD-40 repeat family protein;(source:Araport11)
AT4G05410	YAO	Encodes a nucleolar protein with seven WD40-repeats that plays a role in embryo sac development and is critical for the correct positioning of the division plane of zygote and the apical cell lineage in Arabidopsis. YAO may act by modulating nucleolar function, such as rRNA biogenesis, during early embryogenesis and gametogenesis.
AT4G24710	PCH2	Encodes an AAA+ ATPase that mediates meiotic chromosome remodeling and crossover maturation.
AT4G25630	FIB2	encodes a fibrillarin, a key nucleolar protein in eukaryotes which associates with box C/D small nucleolar RNAs (snoRNAs) directing 2'-O-ribose methylation of the rRNA. This gene also encodes a novel box C/D snoRNA, U60.2f in its fifth intron that accumulates in seedlings and that their targeted residue on the 25 S rRNA is methylated. The mRNA is cell-to-cell mobile.
AT4G26600	NOP2B	S-adenosyl-L-methionine-dependent methyltransferases superfamily protein;(source:Araport11)
AT4G28450	-	This gene is predicted to encode a protein with a DWD motif. It can bind to DDB1a in Y2H assays and may be involved in the formation of a CUL4-based E3 ubiquitin ligase
AT4G35630	PSAT1	Encodes a phosphoserine aminotransferase which is involved in serine biosynthesis in the chloroplast which operates via the phosphorylated pathway. The mRNA is cell-to-cell mobile.
AT4G36020	CSDP1	Encodes a cold shock domain protein. Involved in cold acclimation by blocking the secondary structure of mRNA which in turn facilitates translation at cold temperature.
AT4G39980	DHS1	Encodes a 2-deoxy-D-arabino-heptulosonate 7-phosphate (DAHP) synthase, which catalyzes the first committed step in aromatic amino acid biosynthesis. Gene expression is induced by wounding and pathogenic bacteria Pseudomonas syringae. The mRNA is cell-to-cell mobile.
AT5G06000	EIF3G2	One of the 2 genes that code for the G subunit of eukaryotic initiation factor 3 (EIF3).
AT5G06210	S-RBP11	Encodes a chloroplast protein involved in the responses to salt and oxidative stresses.
AT5G06550	JMJ22	Encodes a HR demethylase that acts as a positive regulator of seed germination in the PHYB-PIL5-SOM pathway.
AT5G09840	MNU2	Putative endonuclease or glycosyl hydrolase;(source:Araport11)
AT5G11240	NUGWD1	GHS40 encodes a WD40 protein, that is localized in the nucleus and nucleolus. In the presence of high glucose it negatively regulates the expression of abscisic acid degradation and signaling genes.
AT5G14050	-	Transducin/WD40 repeat-like superfamily protein;(source:Araport11)
AT5G14920	GASA14	Encodes a GASA domain containing protein that regulates increases in plant growth through GA-induced and DELLA-dependent signal transduction and that can increase abiotic stress resistance by reducing ROS accumulation.
AT5G17490	RGL3	Encodes a DELLA subfamily member that acts as a negative regulator of GA signaling and as a coactivator of ABI3 to promote seed storage protein biosynthesis during the seed maturation stage.
AT5G18470	-	Curculin-like (mannose-binding) lectin family protein;(source:Araport11)
AT5G28640	AN3	Encodes a protein with similarity to mammalian transcriptional coactivator that is involved in cell proliferation during leaf and flower development. Loss of function mutations have narrow, pointed leaves and narrow floral organs. AN3 interacts with members of the growth regulating factor (GRF) family of transcription factors.
AT5G44730	-	Haloacid dehalogenase-like hydrolase (HAD) superfamily protein;(source:Araport11)
AT5G57220	CYP81F2	member of CYP81F, involved in glucosinolate metabolism. Mutants had impaired resistance to fungi. The mRNA is cell-to-cell mobile.
AT5G61030	RBGA7	Encodes a glycine-rich RNA binding protein that is involved in C-> U RNA editing in mitochondria. Gene expression is induced by cold. The mRNA is cell-to-cell mobile.
AT5G61310	-	Cytochrome c oxidase subunit Vc family protein;(source:Araport11)
AT1G23730	BCA3	beta carbonic anhydrase 3;(source:Araport11)
AT2G21130	-	Cyclophilin-like peptidyl-prolyl cis-trans isomerase family protein;(source:Araport11)
AT2G36270	ABI5	Encodes a member of the basic leucine zipper transcription factor family, involved in ABA signalling during seed maturation and germination. The Arabidopsis abscisic acid (ABA)-insensitive abi5 mutants have pleiotropic defects in ABA response, including decreased sensitivity to ABA inhibition of germination and altered expression of some ABA-regulated genes. Comparison of seed and ABA-inducible v…
AT4G08770	Prx37	Encodes a putative apoplastic peroxidase Prx37. Primarily expressed in the vascular bundles. Overexpression renders a dwarf phenotype with smaller plants and delayed development. Plants overexpressing Prx37 also shows an increase in the amount of esterified phenolic material associated with their walls.
AT4G16146	-	cAMP-regulated phosphoprotein 19-related protein;(source:Araport11)
AT5G42900	COR27	Acts with COR28 as a key regulator in the COP1-HY5 regulatory hub by regulating HY5 activity to ensure proper skotomorphogenic growth in the dark and photomorphogenic development in the light.
19 genes co-regulated by PLT1/2-activated , BR-down and Drought-up
AT1G15170	-	MATE efflux family protein;(source:Araport11)
AT1G64970	G-TMT	gamma-tocopherol methyltransferase (g-TMT) mRNA, nuclear; mutant has Deficient in alpha and beta tocopherol; Accumulates gamma tocopherol in leaves
AT1G65060	4CL3	encodes an isoform of 4-coumarate:CoA ligase (4CL), which is involved in the last step of the general phenylpropanoid pathway. mRNA levels are not induced in response to wounding or to fungal infection by P. parasitica. mRNA is expressed in flowers, to a lesser degree in mature leaves and siliques and marginally in seedling roots and bolting stems of mature plants. The catalytic efficiency was in…
AT1G69490	NAP	Encodes a member of the NAC transcription factor gene family. It is expressed in floral primordia and upregulated by AP3 and PI. Its expression is associated with leaf senescence. The mRNA is cell-to-cell mobile.
AT2G15490	UGT73B4	UDP-glycosyltransferase 73B4;(source:Araport11)
AT2G19590	ACO1	encodes a protein whose sequence is similar to 1-aminocyclopropane-1-carboxylate oxidase
AT2G21050	LAX2	Encodes LAX2 (LIKE AUXIN RESISTANT), a member of the AUX1 LAX family of auxin influx carriers. Required for the establishment of embryonic root cell organization.
AT2G26040	PYL2	Encodes a member of the PYR (pyrabactin resistance )/PYL(PYR1-like)/RCAR (regulatory components of ABA receptor) family proteins with 14 members. PYR/PYL/RCAR family proteins function as abscisic acid sensors. Mediate ABA-dependent regulation of protein phosphatase 2Cs ABI1 and ABI2.
AT3G03450	RGL2	Encodes a DELLA protein, a member of the GRAS superfamily of putative transcription factors. DELLA proteins restrain the cell proliferation and expansion that drives plant growth. Negative regulator of the response to GA in controlling seed germination. GA triggers the degradation of RGL2 protein in a process blocked by both proteasome inhibitors and serine/threonine phosphatase inhibitors. The p…
AT3G15350	-	G14 enzyme
AT3G57010	-	Calcium-dependent phosphotriesterase superfamily protein;(source:Araport11)
AT4G00490	BAM2	Encodes a chloroplast beta-amylase. The enzyme activity is very weak compared to BAM1 and BAM3. It forms a tetramer whose activity requires K+ and exhibits sigmoidal kinetics Mutants of BAM2 have no visible phenotype.
AT4G28390	AAC3	Encodes a mitochondrial ADP/ATP carrier protein. Shown in heterologous systems to be located in the plasma membrane. Has comparable affinity for ADP and ATP (in E.coli).
AT4G36830	HOS3-1	ELO family protein.
AT5G02230	-	Haloacid dehalogenase-like hydrolase (HAD) superfamily protein;(source:Araport11)
AT5G45280	PAE11	Pectin acetylesterase involved in pectin remodelling.
AT5G67520	APS	Provides activated sulfate for the sulfation of secondary metabolites, including the glucosinolates. Redundant with APK3.
AT5G17860	CAX7	Cation/Ca2+ exchanger family member. Double mutants with CCX4 show delayed greening and defects in ROS response.
AT5G53870	ENODL1	early nodulin-like protein 1;(source:Araport11)

## Sheet: Table S5
Table S5-The primers used in our study.
qRT-PCR primers
Gene Name	Gene ID	Primer Name	Sequence (5'to3')
UBC30	AT5G56150	UBC30-F	CAAATCCAAAACCCTAGAAACCGAA
		UBC30-R	ATCTCCCGTAGGACCTGCACTG
DWF4	AT3G50660	DWF4-F	CATAAAGCTCTTCAGTCACGA
		DWF4-R	CGTCTGTTCTTTGTTTCCTAA
PLT1	AT3G20840	PLT1-F	TCGCCGGAAACAAAGAC
		PLT1-R	CCGATGGGAAGAGTGCTAC
PLT2	AT1G51190	PLT2-F	ACATTCAGCACGGAGGAAG
		PLT2-R	GTGTGTTGCTCTCCAGGATG
CIPK3	AT2G26980	CIPK3-F	AGAATCTTAGATCCGAATCCGATGAC
		CIPK3-R	CCTCCTCTCAATGTTATCCTTGTTTC
RCI2A	AT3G05880	RCI2A-F	ATGAGTACAGCTACTTTCGTTG
		RCI2A-R	GCGTATATGATCCCAGGAATATAC
PCaP1	AT4G20260	PCaP1-F	CGCAGGACCGGTCACGTTCA
		PCaP1-R	TTCAGCCACTGGCGCTGTCG
PIP1;5	AT4G23400	PIP1-5-F	GTGCCTTGGAGCTATATGTG
		PIP1-5-R	AACAATCTCTGCACCAAGAC
ERF61	AT1G64380	ERF61-F	GTTTGGTTAGGTACTTACGACAC
		ERF61-R	ATGGATTGGATCTTCCCGTC
RGL2	AT3G03450	RGL2-F	CGGATAAGAAGAAGGCTGATGATGAC
		RGL2-R	GATCGAACCTTGTAGCCAAGAACAGC
AT5G19970	AT5G19970	AT5G19970-F	GATCCGGTATGAAGCTTGTG
		AT5G19970-R	CCTCCCAATTTGTTGTATCCTC
AAP4	AT5G63850	AAP4-F	CCTTTCAAGCACTTGGAGAC
		AAP4-R	ATTCTTGTGGCGATCTTCATC
WRKY60	AT2G25000	WRKY60-F	GGTGGGCTTGAACCAGTTGAGG
		WRKY60-R	AATCTCCCGGAAATAGCAGTCG
EMSA Sequence
Probe name	Sequence (5'to3')	5' modification
BRRE Biotin Probe	aattacgtcaatcgtgtgcacctttcttta	5`Biotin
	TAAAGAAAGGTGCACACGATTGACGTAATT	5`Biotin
BRRE Probe	aattacgtcaatcgtgtgcacctttcttta	no
	TAAAGAAAGGTGCACACGATTGACGTAATT	no
m-Probe	aattacgtcaataaaaaacacctttcttta	no
	TAAAGAAAGGTGTTTTTTATTGACGTAATT	no
PLT1 promoter mutant primers
Primer name	Sequence (5'to3')
PLT1-PF	AACAGATTTTTACTCGGGGAG
PLT1-PR	TTTCTTCTTTTTGAGTCAAATC
PLT1-mBRRE-F	aattacgtcaatCAAAAGcacctttcttta
PLT1-mBRRE-R	TAAAGAAAGGTGCTTTTGATTGACGTAATT
